# Supplementary material for: Age and micronutrient effects on the microbiome in a mouse model of zinc depletion and supplementation
Source: PLoS One. 2022 Dec 19;17(12):e0275352. doi: 10.1371/journal.pone.0275352 (PMC9762596; doi:10.1371/journal.pone.0275352)
Supplement: S1 Table — (XLSX) [file pone.0275352.s003.xlsx]

## Sheet: Sheet1
Table S1. Wilcoxon Rank Sum tests on genus abundance indicating 150 of 186 are significantly different between old and young mice.
Genus	Feature	group1	group2	n1	n2	statistic	p	p.adj	p.adj.signif
Acetanaerobacterium	Abundance	old	young	67	75	3675	5.03e-11	4.45514e-10	****
Acetatifactor	Abundance	old	young	67	75	3481	7.16e-05	0.000156678	***
Adlercreutzia	Abundance	old	young	67	75	3438	3.26e-07	1.18894e-06	****
Akkermansia	Abundance	old	young	67	75	2802	0.238	0.268291	ns
Alistipes	Abundance	old	young	67	75	1876	1.12e-05	2.89333e-05	****
Anaeroplasma	Abundance	old	young	67	75	4529	1.28e-18	2.976e-17	****
Anaerotruncus	Abundance	old	young	67	75	3926	7.73e-09	3.88589e-08	****
Anaerovorax	Abundance	old	young	67	75	4087.5	1.51e-15	2.8086e-14	****
ASF356	Abundance	old	young	67	75	3264	0.00145	0.00261845	**
Bacteroides	Abundance	old	young	67	75	3	1.15e-24	1.147e-22	****
Bifidobacterium	Abundance	old	young	67	75	2110.5	0.000671	0.00128666	**
Blautia	Abundance	old	young	67	75	2700	0.0167	0.0218746	*
Butyricicoccus	Abundance	old	young	67	75	4106	1.94e-15	3.28036e-14	****
Candidatus_Soleaferrea	Abundance	old	young	67	75	3937.5	7.97e-14	9.8828e-13	****
Caproiciproducens	Abundance	old	young	67	75	3783	9.81e-08	3.88226e-07	****
Clostridiales_vadinBB60_group_Genus_ASV111	Abundance	old	young	67	75	2326.5	0.0874	0.10488	ns
Clostridiales_vadinBB60_group_Genus_ASV118	Abundance	old	young	67	75	2925	0.000281	0.000568109	***
Clostridiales_vadinBB60_group_Genus_ASV129	Abundance	old	young	67	75	2925	0.000281	0.000568109	***
Clostridiales_vadinBB60_group_Genus_ASV130	Abundance	old	young	67	75	2177.5	0.00206	0.00358093	**
Clostridiales_vadinBB60_group_Genus_ASV159	Abundance	old	young	67	75	2211	0.00358	0.00584105	**
Clostridiales_vadinBB60_group_Genus_ASV171	Abundance	old	young	67	75	3075	1.67e-05	4.19757e-05	****
Clostridiales_vadinBB60_group_Genus_ASV182	Abundance	old	young	67	75	2850	0.00111	0.00202412	**
Clostridiales_vadinBB60_group_Genus_ASV187	Abundance	old	young	67	75	2852	0.014	0.0190073	*
Clostridiales_vadinBB60_group_Genus_ASV190	Abundance	old	young	67	75	2716.5	0.266	0.2945	ns
Clostridiales_vadinBB60_group_Genus_ASV217	Abundance	old	young	67	75	1973	0.000139	0.000297172	***
Clostridiales_vadinBB60_group_Genus_ASV225	Abundance	old	young	67	75	2387.5	0.203	0.231644	ns
Clostridiales_vadinBB60_group_Genus_ASV249	Abundance	old	young	67	75	2775	0.00432	0.006696	**
Clostridiales_vadinBB60_group_Genus_ASV250	Abundance	old	young	67	75	3075	1.67e-05	4.19757e-05	****
Clostridiales_vadinBB60_group_Genus_ASV258	Abundance	old	young	67	75	2199.5	0.0272	0.0344163	*
Clostridiales_vadinBB60_group_Genus_ASV376	Abundance	old	young	67	75	2594.5	0.339	0.366593	ns
Clostridiales_vadinBB60_group_Genus_ASV424	Abundance	old	young	67	75	2700	0.0167	0.0218746	*
Clostridiales_vadinBB60_group_Genus_ASV93	Abundance	old	young	67	75	2589	0.714	0.729692	ns
Clostridium_sensu_stricto_1	Abundance	old	young	67	75	3625	7.53e-09	3.88589e-08	****
Defluviitaleaceae_UCG-011	Abundance	old	young	67	75	2180.5	0.0446	0.0549377	ns
Dielma	Abundance	old	young	67	75	2700	0.0167	0.0218746	*
Dubosiella	Abundance	old	young	67	75	1993	0.0294	0.0369486	*
Eggerthella	Abundance	old	young	67	75	2812.5	0.00219	0.00360478	**
Eisenbergiella	Abundance	old	young	67	75	3122	0.00499	0.0076077	**
Enterococcus	Abundance	old	young	67	75	2492	0.9	0.904865	ns
Enterorhabdus	Abundance	old	young	67	75	3281.5	0.000233	0.000486944	***
Erysipelatoclostridium	Abundance	old	young	67	75	3396.5	0.000298	0.000596	***
Erysipelotrichaceae_Genus_ASV231	Abundance	old	young	67	75	1842.5	6.08e-06	1.71345e-05	****
Erysipelotrichaceae_Genus_ASV255	Abundance	old	young	67	75	2887	0.00153	0.00273635	**
Erysipelotrichaceae_Genus_ASV383	Abundance	old	young	67	75	2737.5	0.00848	0.0117707	*
Erysipelotrichaceae_Genus_ASV390	Abundance	old	young	67	75	2739	0.0208	0.0268667	*
Erysipelotrichaceae_Genus_ASV415	Abundance	old	young	67	75	2700	0.0167	0.0218746	*
Escherichia/Shigella	Abundance	old	young	67	75	2775	0.00432	0.006696	**
Faecalibaculum	Abundance	old	young	67	75	3581	8.47e-07	2.81325e-06	****
Family_XIII_AD3011_group	Abundance	old	young	67	75	3300	1.91e-07	7.2502e-07	****
Family_XIII_Genus_ASV115	Abundance	old	young	67	75	3604	1.21e-07	4.68875e-07	****
Family_XIII_Genus_ASV350	Abundance	old	young	67	75	2700	0.0167	0.0218746	*
Family_XIII_Genus_ASV413	Abundance	old	young	67	75	2436	0.582	0.6014	ns
Family_XIII_Genus_ASV459	Abundance	old	young	67	75	2394	0.351	0.377376	ns
Family_XIII_Genus_ASV494	Abundance	old	young	67	75	2737.5	0.00848	0.0117707	*
Family_XIII_UCG-001	Abundance	old	young	67	75	2737.5	0.00848	0.0117707	*
Flavonifractor	Abundance	old	young	67	75	3562.5	6.67e-10	4.59489e-09	****
GCA-900066225	Abundance	old	young	67	75	3088	0.0179	0.0232825	*
GCA-900066575	Abundance	old	young	67	75	4290	2.17e-13	2.52263e-12	****
Halomonas	Abundance	old	young	67	75	2620.5	0.396	0.420891	ns
Harryflintia	Abundance	old	young	67	75	3487.5	3.53e-09	2.118e-08	****
Holdemania	Abundance	old	young	67	75	3750	8.47e-12	7.8771e-11	****
Intestinimonas	Abundance	old	young	67	75	2984	0.0542	0.0658902	ns
Klebsiella	Abundance	old	young	67	75	3412.5	1.8e-08	8.16585e-08	****
Lachnoclostridium	Abundance	old	young	67	75	4193	6.63e-12	6.851e-11	****
Lachnoclostridium_5	Abundance	old	young	67	75	2737.5	0.00848	0.0117707	*
Lachnospiraceae_FCS020_group	Abundance	old	young	67	75	2819	0.208	0.235902	ns
Lachnospiraceae_Genus_ASV10	Abundance	old	young	67	75	4166	7.14e-14	9.486e-13	****
Lachnospiraceae_Genus_ASV113	Abundance	old	young	67	75	1675	2.57e-07	9.5604e-07	****
Lachnospiraceae_Genus_ASV120	Abundance	old	young	67	75	3598	4.95e-08	2.0925e-07	****
Lachnospiraceae_Genus_ASV136	Abundance	old	young	67	75	3305	4.52e-07	1.55689e-06	****
Lachnospiraceae_Genus_ASV142	Abundance	old	young	67	75	2392.5	0.494	0.519119	ns
Lachnospiraceae_Genus_ASV146	Abundance	old	young	67	75	2309	0.304	0.33458	ns
Lachnospiraceae_Genus_ASV15	Abundance	old	young	67	75	2998	0.011	0.0150441	*
Lachnospiraceae_Genus_ASV155	Abundance	old	young	67	75	3112.5	8.1e-06	2.12197e-05	****
Lachnospiraceae_Genus_ASV160	Abundance	old	young	67	75	3750	8.47e-12	7.8771e-11	****
Lachnospiraceae_Genus_ASV162	Abundance	old	young	67	75	2932	0.0534	0.0653447	ns
Lachnospiraceae_Genus_ASV170	Abundance	old	young	67	75	2104.5	0.0059	0.00885	**
Lachnospiraceae_Genus_ASV172	Abundance	old	young	67	75	2760.5	0.167	0.192932	ns
Lachnospiraceae_Genus_ASV19	Abundance	old	young	67	75	3051	0.00439	0.00674826	**
Lachnospiraceae_Genus_ASV191	Abundance	old	young	67	75	1680	3.36e-06	1.008e-05	****
Lachnospiraceae_Genus_ASV194	Abundance	old	young	67	75	2669	0.474	0.500932	ns
Lachnospiraceae_Genus_ASV195	Abundance	old	young	67	75	3037.5	3.42e-05	8.2613e-05	****
Lachnospiraceae_Genus_ASV203	Abundance	old	young	67	75	2918	0.0253	0.0322315	*
Lachnospiraceae_Genus_ASV204	Abundance	old	young	67	75	2850	0.00111	0.00202412	**
Lachnospiraceae_Genus_ASV208	Abundance	old	young	67	75	2695.5	0.253	0.283482	ns
Lachnospiraceae_Genus_ASV216	Abundance	old	young	67	75	2887.5	0.00056	0.001085	**
Lachnospiraceae_Genus_ASV232	Abundance	old	young	67	75	2812.5	0.00219	0.00360478	**
Lachnospiraceae_Genus_ASV233	Abundance	old	young	67	75	2580	0.608	0.624796	ns
Lachnospiraceae_Genus_ASV236	Abundance	old	young	67	75	3112.5	8.1e-06	2.12197e-05	****
Lachnospiraceae_Genus_ASV245	Abundance	old	young	67	75	2812.5	0.00219	0.00360478	**
Lachnospiraceae_Genus_ASV252	Abundance	old	young	67	75	2405	0.535	0.559045	ns
Lachnospiraceae_Genus_ASV266	Abundance	old	young	67	75	2737.5	0.00848	0.0117707	*
Lachnospiraceae_Genus_ASV278	Abundance	old	young	67	75	3251	2.58e-06	7.86689e-06	****
Lachnospiraceae_Genus_ASV282	Abundance	old	young	67	75	2737.5	0.00848	0.0117707	*
Lachnospiraceae_Genus_ASV284	Abundance	old	young	67	75	2609.5	0.374	0.399793	ns
Lachnospiraceae_Genus_ASV286	Abundance	old	young	67	75	2812.5	0.00219	0.00360478	**
Lachnospiraceae_Genus_ASV290	Abundance	old	young	67	75	2775	0.00432	0.006696	**
Lachnospiraceae_Genus_ASV300	Abundance	old	young	67	75	2662	0.324	0.352421	ns
Lachnospiraceae_Genus_ASV314	Abundance	old	young	67	75	3037.5	3.42e-05	8.2613e-05	****
Lachnospiraceae_Genus_ASV315	Abundance	old	young	67	75	2347	0.265	0.2945	ns
Lachnospiraceae_Genus_ASV329	Abundance	old	young	67	75	2812.5	0.00219	0.00360478	**
Lachnospiraceae_Genus_ASV330	Abundance	old	young	67	75	2706	0.0355	0.04402	*
Lachnospiraceae_Genus_ASV331	Abundance	old	young	67	75	2487	0.785	0.797869	ns
Lachnospiraceae_Genus_ASV333	Abundance	old	young	67	75	1943	3.72e-05	8.75848e-05	****
Lachnospiraceae_Genus_ASV334	Abundance	old	young	67	75	3225	8.77e-07	2.86179e-06	****
Lachnospiraceae_Genus_ASV340	Abundance	old	young	67	75	2355	0.129	0.151861	ns
Lachnospiraceae_Genus_ASV349	Abundance	old	young	67	75	2967	0.000335	0.000662872	***
Lachnospiraceae_Genus_ASV355	Abundance	old	young	67	75	2329	0.121	0.14335	ns
Lachnospiraceae_Genus_ASV365	Abundance	old	young	67	75	2775	0.00432	0.006696	**
Lachnospiraceae_Genus_ASV410	Abundance	old	young	67	75	2631	0.131	0.153245	ns
Lachnospiraceae_Genus_ASV42	Abundance	old	young	67	75	1702	0.000788	0.00149559	**
Lachnospiraceae_Genus_ASV46	Abundance	old	young	67	75	2828.5	0.00752	0.0111898	*
Lachnospiraceae_Genus_ASV53	Abundance	old	young	67	75	3112.5	8.1e-06	2.12197e-05	****
Lachnospiraceae_Genus_ASV56	Abundance	old	young	67	75	3056	0.000244	0.000504267	***
Lachnospiraceae_Genus_ASV63	Abundance	old	young	67	75	4365	2.95e-14	4.5725e-13	****
Lachnospiraceae_Genus_ASV66	Abundance	old	young	67	75	3833	4.06e-08	1.75619e-07	****
Lachnospiraceae_Genus_ASV69	Abundance	old	young	67	75	3039	0.0234	0.0300166	*
Lachnospiraceae_Genus_ASV70	Abundance	old	young	67	75	3481	6.8e-05	0.000152386	***
Lachnospiraceae_Genus_ASV75	Abundance	old	young	67	75	3037.5	3.42e-05	8.2613e-05	****
Lachnospiraceae_Genus_ASV88	Abundance	old	young	67	75	2277	0.324	0.352421	ns
Lachnospiraceae_Genus_ASV91	Abundance	old	young	67	75	2554	0.837	0.846098	ns
Lachnospiraceae_Genus_ASV92	Abundance	old	young	67	75	4537.5	2.61e-21	9.7092e-20	****
Lachnospiraceae_Genus_ASV95	Abundance	old	young	67	75	2161	0.118	0.140692	ns
Lachnospiraceae_NK4A136_group	Abundance	old	young	67	75	3941	5.34e-09	3.00982e-08	****
Lachnospiraceae_UCG-002	Abundance	old	young	67	75	4387.5	2.77e-19	8.587e-18	****
Lachnospiraceae_UCG-004	Abundance	old	young	67	75	3922	7.57e-09	3.88589e-08	****
Lachnospiraceae_UCG-006	Abundance	old	young	67	75	3910	1.12e-08	5.48211e-08	****
Lactobacillus	Abundance	old	young	67	75	4587	4.94e-19	1.31263e-17	****
Marvinbryantia	Abundance	old	young	67	75	3922	6.72e-09	3.67624e-08	****
Mucispirillum	Abundance	old	young	67	75	4918	1.28e-24	1.147e-22	****
Muribaculaceae_Genus_ASV152	Abundance	old	young	67	75	3000	6.95e-05	0.000153893	***
Muribaculaceae_Genus_ASV21	Abundance	old	young	67	75	1939	7.58e-05	0.00016394	***
Muribaculaceae_Genus_ASV4	Abundance	old	young	67	75	25	1.85e-24	1.147e-22	****
Muribaculaceae_Genus_ASV41	Abundance	old	young	67	75	1976.5	6.71e-05	0.000152202	***
Muribaculaceae_Genus_ASV43	Abundance	old	young	67	75	1842.5	6.08e-06	1.71345e-05	****
Muribaculaceae_Genus_ASV8	Abundance	old	young	67	75	952	3.85e-14	5.50846e-13	****
Muribaculaceae_Genus_ASV85	Abundance	old	young	67	75	3262.5	4.11e-07	1.47012e-06	****
NA_Genus_ASV275	Abundance	old	young	67	75	3112.5	8.1e-06	2.12197e-05	****
NA_Genus_ASV280	Abundance	old	young	67	75	2577	0.573	0.595408	ns
NA_Genus_ASV332	Abundance	old	young	67	75	3150	3.89e-06	1.13053e-05	****
NA_Genus_ASV354	Abundance	old	young	67	75	2737.5	0.00848	0.0117707	*
NA_Genus_ASV466	Abundance	old	young	67	75	2737.5	0.00848	0.0117707	*
Oscillibacter	Abundance	old	young	67	75	4068	1.96e-10	1.519e-09	****
Parabacteroides	Abundance	old	young	67	75	4946	2.72e-23	1.2648e-21	****
Parasutterella	Abundance	old	young	67	75	458	1.23e-17	2.542e-16	****
Peptococcaceae_Genus_ASV36	Abundance	old	young	67	75	3657	1.65e-10	1.395e-09	****
Peptococcaceae_Genus_ASV454	Abundance	old	young	67	75	2635	0.184	0.211259	ns
Peptococcaceae_Genus_ASV71	Abundance	old	young	67	75	4050	1.89e-10	1.519e-09	****
Phocea	Abundance	old	young	67	75	3412.5	1.8e-08	8.16585e-08	****
Romboutsia	Abundance	old	young	67	75	3524	3.49e-05	8.32231e-05	****
Roseburia	Abundance	old	young	67	75	2737.5	0.00848	0.0117707	*
Ruminiclostridium	Abundance	old	young	67	75	3422.5	0.0002	0.000422727	***
Ruminiclostridium_5	Abundance	old	young	67	75	2071	0.0715	0.0863571	ns
Ruminiclostridium_6	Abundance	old	young	67	75	3087	0.00964	0.0132818	*
Ruminiclostridium_9	Abundance	old	young	67	75	3695	1.36e-06	4.31898e-06	****
Ruminococcaceae_Genus_ASV105	Abundance	old	young	67	75	1163.5	2.11e-09	1.35331e-08	****
Ruminococcaceae_Genus_ASV123	Abundance	old	young	67	75	3358	1.77e-06	5.487e-06	****
Ruminococcaceae_Genus_ASV143	Abundance	old	young	67	75	1584	6.65e-05	0.000152202	***
Ruminococcaceae_Genus_ASV200	Abundance	old	young	67	75	3375	3.99e-08	1.75619e-07	****
Ruminococcaceae_Genus_ASV211	Abundance	old	young	67	75	2850	0.00111	0.00202412	**
Ruminococcaceae_Genus_ASV213	Abundance	old	young	67	75	3541	2.45e-09	1.519e-08	****
Ruminococcaceae_Genus_ASV220	Abundance	old	young	67	75	2177.5	0.00206	0.00358093	**
Ruminococcaceae_Genus_ASV224	Abundance	old	young	67	75	3337.5	8.76e-08	3.6208e-07	****
Ruminococcaceae_Genus_ASV244	Abundance	old	young	67	75	3600	2.85e-10	2.03885e-09	****
Ruminococcaceae_Genus_ASV263	Abundance	old	young	67	75	3150	3.89e-06	1.13053e-05	****
Ruminococcaceae_Genus_ASV27	Abundance	old	young	67	75	2537	0.918	0.918	ns
Ruminococcaceae_Genus_ASV281	Abundance	old	young	67	75	3525	1.54e-09	1.023e-08	****
Ruminococcaceae_Genus_ASV295	Abundance	old	young	67	75	1474	4.39e-09	2.55169e-08	****
Ruminococcaceae_Genus_ASV303	Abundance	old	young	67	75	2902	0.00378	0.00611374	**
Ruminococcaceae_Genus_ASV361	Abundance	old	young	67	75	3112.5	8.1e-06	2.12197e-05	****
Ruminococcaceae_Genus_ASV39	Abundance	old	young	67	75	3170	0.00583	0.0088161	**
Ruminococcaceae_Genus_ASV45	Abundance	old	young	67	75	3412.5	1.8e-08	8.16585e-08	****
Ruminococcaceae_Genus_ASV492	Abundance	old	young	67	75	2812.5	0.00219	0.00360478	**
Ruminococcaceae_Genus_ASV68	Abundance	old	young	67	75	1358	1.37e-06	4.31898e-06	****
Ruminococcaceae_Genus_ASV72	Abundance	old	young	67	75	3304.5	0.000358	0.000700926	***
Ruminococcaceae_Genus_ASV83	Abundance	old	young	67	75	2775	0.00432	0.006696	**
Ruminococcaceae_UCG-004	Abundance	old	young	67	75	3787.5	3.42e-12	3.74188e-11	****
Ruminococcaceae_UCG-005	Abundance	old	young	67	75	1434	9.44e-08	3.81704e-07	****
Ruminococcaceae_UCG-009	Abundance	old	young	67	75	2190.5	0.153	0.177863	ns
Ruminococcaceae_UCG-014	Abundance	old	young	67	75	3164	0.00159	0.00281657	**
Ruminococcus_2	Abundance	old	young	67	75	2850	0.00111	0.00202412	**
Staphylococcus	Abundance	old	young	67	75	2742.5	0.0345	0.0430671	*
Streptococcus	Abundance	old	young	67	75	3723	4.28e-07	1.50204e-06	****
Turicibacter	Abundance	old	young	67	75	3197	4.46e-05	0.000103695	***
Tyzzerella	Abundance	old	young	67	75	3695	7.57e-07	2.56004e-06	****
UBA1819	Abundance	old	young	67	75	3700.5	2.16e-10	1.60704e-09	****
