# Supplementary material for: Age and micronutrient effects on the microbiome in a mouse model of zinc depletion and supplementation
Source: PLoS One. 2022 Dec 19;17(12):e0275352. doi: 10.1371/journal.pone.0275352 (PMC9762596; doi:10.1371/journal.pone.0275352)
Supplement: S2 Table — (XLSX) [file pone.0275352.s004.xlsx]

## Sheet: Sheet1
Table S2. Wilcoxon Rank Sum tests confirm differential abundance of taxa at every taxonomic level (phylum through genus level).
Taxonomic Level	Taxa (count)	Wilcoxon Rank Sum Test p-value < 0.05 (count)
Phylum	7	6
Class	10	8
Order	14	11
Family	26	21
Genus	186	150
