# Supplementary material for: Age and micronutrient effects on the microbiome in a mouse model of zinc depletion and supplementation
Source: PLoS One. 2022 Dec 19;17(12):e0275352. doi: 10.1371/journal.pone.0275352 (PMC9762596; doi:10.1371/journal.pone.0275352)
Supplement: S3 Table — (XLSX) [file pone.0275352.s005.xlsx]

## Sheet: Sheet1
Table S3. Generalized Linear Modeling results indicating 240 of 360 clades are significantly different between young and old mice.
Clade	Model Term	Estimate (coefficient) relative to log(Abundance) of old mice	std.error	z.value	p.value	exclude	p.value.adj	p.value.adj.signif	taxonomy
node1	(Intercept)	8.48768	0.0810266	104.752	0		0	****	k__Bacteria
node1	Ageyoung	-0.930776	0.11151	-8.347	7.00198e-17		1.73959e-16	****	k__Bacteria
node2	(Intercept)	2.27994	0.183376	12.4331	1.72731e-35		5.08284e-35	****	p__Actinobacteria
node2	Ageyoung	-1.22215	0.258714	-4.72396	2.31296e-06		3.74032e-06	****	p__Actinobacteria
node3	(Intercept)	2.27994	0.172405	13.2243	6.34945e-40		1.97355e-39	****	f__Eggerthellaceae
node3	Ageyoung	-1.98231	0.254585	-7.78643	6.89283e-15		1.61207e-14	****	f__Eggerthellaceae
node4	(Intercept)	2.24578	0.173733	12.9266	3.18638e-38		9.69417e-38	****	f__Eggerthellaceae
node4	Ageyoung	-1.94815	0.256196	-7.60411	2.86876e-14		6.41673e-14	****	f__Eggerthellaceae
node5	(Intercept)	1.56363	0.296753	5.26913	1.37071e-07		2.40628e-07	****	g__Enterorhabdus
node5	Ageyoung	-1.51167	0.420235	-3.5972	0.000321664		0.000461909	***	g__Enterorhabdus
node6	(Intercept)	8.48566	0.0810621	104.681	0		0	****	k__Bacteria
node6	Ageyoung	-0.930267	0.111559	-8.33878	7.50625e-17		1.85206e-16	****	k__Bacteria
node7	(Intercept)	8.47036	0.0814018	104.056	0		0	****	k__Bacteria
node7	Ageyoung	-0.914975	0.112026	-8.16751	3.14815e-16		7.63638e-16	****	k__Bacteria
node8	(Intercept)	8.26332	0.0918468	89.9686	0		0	****	o__Clostridiales
node8	Ageyoung	-0.958065	0.126402	-7.57953	3.46807e-14		7.68541e-14	****	o__Clostridiales
node9	(Intercept)	5.30605	0.134352	39.4936	0		0	****	o__Clostridiales
node9	Ageyoung	-1.25021	0.185312	-6.74654	1.51409e-11		3.11494e-11	****	o__Clostridiales
node10	(Intercept)	4.7474	0.127416	37.2589	7.59791e-304		6.12955e-303	****	o__Clostridiales
node10	Ageyoung	-1.06119	0.175945	-6.03135	1.626e-09		3.09674e-09	****	o__Clostridiales
node11	(Intercept)	3.5777	0.172738	20.7117	2.71795e-95		1.15473e-94	****	o__Clostridiales
node11	Ageyoung	-1.42749	0.240155	-5.94402	2.78109e-09		5.26866e-09	****	o__Clostridiales
node12	(Intercept)	2.49727	0.242419	10.3015	6.93922e-25		1.87307e-24	****	f__Clostridiales_vadinBB60_group
node12	Ageyoung	-0.786477	0.335525	-2.34402	0.0190773		0.0245474	*	f__Clostridiales_vadinBB60_group
node13	(Intercept)	2.49727	0.233381	10.7004	1.01344e-26		2.79865e-26	****	f__Clostridiales_vadinBB60_group
node13	Ageyoung	-1.33829	0.325899	-4.10646	4.01762e-05		6.16378e-05	****	f__Clostridiales_vadinBB60_group
node14	(Intercept)	2.23306	0.26417	8.45311	2.83643e-17		7.07138e-17	****	f__Clostridiales_vadinBB60_group
node14	Ageyoung	-1.07408	0.367264	-2.92456	0.00344947		0.00462075	**	f__Clostridiales_vadinBB60_group
node15	(Intercept)	2.22985	0.290203	7.68376	1.54483e-14		3.51008e-14	****	f__Clostridiales_vadinBB60_group
node15	Ageyoung	-1.84686	0.408791	-4.51787	6.24656e-06		9.8572e-06	****	f__Clostridiales_vadinBB60_group
node16	(Intercept)	3.16302	0.202614	15.611	6.12342e-55		2.10365e-54	****	f__Family_XIII
node16	Ageyoung	-2.04678	0.285533	-7.1683	7.59369e-13		1.6131e-12	****	f__Family_XIII
node17	(Intercept)	1.36746	0.183562	7.44958	9.36356e-14		2.04348e-13	****	f__Family_XIII
node17	Ageyoung	-22.67	2958.83	-0.00766183	0.993887		0.999996	ns	f__Family_XIII
node18	(Intercept)	2.98145	0.24893	11.9771	4.68613e-33		1.35671e-32	****	f__Family_XIII
node18	Ageyoung	-1.86522	0.347869	-5.36183	8.23819e-08		1.4605e-07	****	f__Family_XIII
node19	(Intercept)	2.97538	0.259945	11.4462	2.45784e-30		6.9205e-30	****	f__Family_XIII
node19	Ageyoung	-1.96015	0.363437	-5.39337	6.91494e-08		1.23506e-07	****	f__Family_XIII
node20	(Intercept)	2.91413	0.361398	8.0635	7.41405e-16		1.77443e-15	****	f__Family_XIII
node20	Ageyoung	-2.01669	0.501993	-4.01736	5.88542e-05		8.95282e-05	****	f__Family_XIII
node21	(Intercept)	0.152016	0.259492	0.585821	0.557996		0.610733	ns	f__Family_XIII
node21	Ageyoung	-1.33401	0.399394	-3.34009	0.000837519		0.00116765	**	f__Family_XIII
node22	(Intercept)	-0.708185	0.427128	-1.65802	0.0973144	negative intercept	0.117234	ns	f__Family_XIII
node22	Ageyoung	-0.473809	0.601518	-0.787688	0.430879	negative intercept	0.473769	ns	f__Family_XIII
node23	(Intercept)	4.37566	0.173331	25.2445	1.30102e-140		6.5784e-140	****	g__Romboutsia
node23	Ageyoung	-0.931832	0.239042	-3.8982	9.69108e-05		0.000144361	***	g__Romboutsia
node24	(Intercept)	4.45747	0.233609	19.0809	3.64124e-81		1.47707e-80	****	o__Clostridiales
node24	Ageyoung	-1.57602	0.322363	-4.88896	1.01368e-06		1.68088e-06	****	o__Clostridiales
node25	(Intercept)	4.20914	0.535276	7.8635	3.73557e-15		8.7939e-15	****	g__Clostridium_sensu_stricto_1
node25	Ageyoung	-1.61289	0.737071	-2.18824	0.0286521		0.0364755	*	g__Clostridium_sensu_stricto_1
node26	(Intercept)	2.94287	0.162953	18.0596	6.63422e-73		2.58879e-72	****	f__Peptococcaceae
node26	Ageyoung	-1.45522	0.229313	-6.346	2.20981e-10		4.35892e-10	****	f__Peptococcaceae
node27	(Intercept)	8.20997	0.0934272	87.8755	0		0	****	o__Clostridiales
node27	Ageyoung	-0.944275	0.128577	-7.34407	2.07194e-13		4.46743e-13	****	o__Clostridiales
node28	(Intercept)	3.4947	0.266337	13.1213	2.48471e-39		7.62404e-39	****	f__Clostridiales_vadinBB60_group
node28	Ageyoung	-1.86676	0.369482	-5.05238	4.36339e-07		7.495e-07	****	f__Clostridiales_vadinBB60_group
node29	(Intercept)	3.34439	0.385829	8.66806	4.3954e-18		1.11123e-17	****	f__Clostridiales_vadinBB60_group
node29	Ageyoung	-1.9783	0.533648	-3.70712	0.000209628		0.000305921	***	f__Clostridiales_vadinBB60_group
node30	(Intercept)	3.21947	0.436926	7.36847	1.72602e-13		3.73278e-13	****	f__Clostridiales_vadinBB60_group
node30	Ageyoung	-2.3166	0.605242	-3.82757	0.000129415		0.000191983	***	f__Clostridiales_vadinBB60_group
node31	(Intercept)	-0.593775	0.592715	-1.00179	0.316446	negative intercept	0.355013	ns	f__Clostridiales_vadinBB60_group
node31	Ageyoung	1.49664	0.803996	1.8615	0.062673	negative intercept	0.0773182	ns	f__Clostridiales_vadinBB60_group
node32	(Intercept)	3.19715	0.0247016	129.431	0		0	****	f__Clostridiales_vadinBB60_group
node32	Ageyoung	-40.2408	7.74906e+06	-5.19299e-06	0.999996		0.999996	ns	f__Clostridiales_vadinBB60_group
node33	(Intercept)	2.41137	0.0365887	65.9049	0		0	****	f__Clostridiales_vadinBB60_group
node33	Ageyoung	-39.455	7.74906e+06	-5.09159e-06	0.999996		0.999996	ns	f__Clostridiales_vadinBB60_group
node34	(Intercept)	1.52541	0.271188	5.6249	1.85616e-08		3.41724e-08	****	f__Clostridiales_vadinBB60_group
node34	Ageyoung	-1.36556	0.384324	-3.55314	0.000380655		0.000544442	***	f__Clostridiales_vadinBB60_group
node35	(Intercept)	1.32076	0.277018	4.76777	1.86274e-06		3.03277e-06	****	f__Clostridiales_vadinBB60_group
node35	Ageyoung	-1.20743	0.391967	-3.08044	0.00206696		0.00280544	**	f__Clostridiales_vadinBB60_group
node36	(Intercept)	0.615589	0.308294	1.99676	0.0458512		0.0574541	ns	f__Clostridiales_vadinBB60_group
node36	Ageyoung	-1.04126	0.439495	-2.36921	0.0178261		0.0229787	*	f__Clostridiales_vadinBB60_group
node37	(Intercept)	0.565992	0.326734	1.73227	0.0832252		0.101281	ns	f__Clostridiales_vadinBB60_group
node37	Ageyoung	-1.51618	0.478576	-3.16811	0.00153431		0.00211041	**	f__Clostridiales_vadinBB60_group
node38	(Intercept)	-0.161641	0.699725	-0.231007	0.817309	negative intercept	0.862983	ns	f__Clostridiales_vadinBB60_group
node38	Ageyoung	-2.76955	1.07765	-2.56999	0.0101702	negative intercept	0.0133495	*	f__Clostridiales_vadinBB60_group
node39	(Intercept)	8.20097	0.0938275	87.4047	0		0	****	o__Clostridiales
node39	Ageyoung	-0.938845	0.129127	-7.27069	3.57647e-13		7.68833e-13	****	o__Clostridiales
node40	(Intercept)	7.07553	0.0871703	81.169	0		0	****	o__Clostridiales
node40	Ageyoung	-0.648029	0.119988	-5.40079	6.63481e-08		1.18798e-07	****	o__Clostridiales
node41	(Intercept)	7.07397	0.0871667	81.1544	0		0	****	f__Ruminococcaceae
node41	Ageyoung	-0.646463	0.119983	-5.38796	7.12606e-08		1.26961e-07	****	f__Ruminococcaceae
node42	(Intercept)	6.58489	0.0966226	68.1507	0		0	****	f__Ruminococcaceae
node42	Ageyoung	-0.527018	0.132999	-3.96257	7.41485e-05		0.000111846	***	f__Ruminococcaceae
node43	(Intercept)	1.18438	0.183293	6.46166	1.03558e-10		2.07115e-10	****	g__Butyricicoccus
node43	Ageyoung	-4.80872	0.748017	-6.42862	1.28767e-10		2.56819e-10	****	g__Butyricicoccus
node44	(Intercept)	0.919271	0.247156	3.7194	0.000199696		0.000292616	***	g__Butyricicoccus
node44	Ageyoung	-4.54361	0.781242	-5.81589	6.03138e-09		1.13069e-08	****	g__Butyricicoccus
node45	(Intercept)	6.58037	0.0966301	68.0985	0		0	****	f__Ruminococcaceae
node45	Ageyoung	-0.522556	0.133009	-3.92872	8.54e-05		0.000127744	***	f__Ruminococcaceae
node46	(Intercept)	6.02305	0.0978931	61.5268	0		0	****	f__Ruminococcaceae
node46	Ageyoung	-0.553416	0.134788	-4.10582	4.02875e-05		6.16768e-05	****	f__Ruminococcaceae
node47	(Intercept)	3.04381	0.132667	22.9432	1.72245e-116		7.77812e-116	****	f__Ruminococcaceae
node47	Ageyoung	-1.32104	0.187268	-7.0543	1.73477e-12		3.66344e-12	****	f__Ruminococcaceae
node48	(Intercept)	3.0186	0.127516	23.6723	6.95939e-124		3.35358e-123	****	g__Ruminiclostridium_9
node48	Ageyoung	-1.40917	0.181112	-7.78064	7.21585e-15		1.67669e-14	****	g__Ruminiclostridium_9
node49	(Intercept)	5.97088	0.100532	59.3931	0		0	****	f__Ruminococcaceae
node49	Ageyoung	-0.525121	0.138415	-3.79382	0.000148347		0.000219163	***	f__Ruminococcaceae
node50	(Intercept)	5.19668	0.140118	37.0879	4.40662e-301		3.51551e-300	****	f__Ruminococcaceae
node50	Ageyoung	-0.55653	0.192943	-2.88443	0.00392121		0.00521376	**	f__Ruminococcaceae
node51	(Intercept)	4.80365	0.137184	35.0161	1.28198e-268		9.39249e-268	****	f__Ruminococcaceae
node51	Ageyoung	-0.289138	0.188861	-1.53096	0.125779		0.150016	ns	f__Ruminococcaceae
node52	(Intercept)	4.72554	0.137433	34.3842	4.34223e-259		3.02692e-258	****	f__Ruminococcaceae
node52	Ageyoung	-0.211021	0.18918	-1.11545	0.264656		0.302103	ns	f__Ruminococcaceae
node53	(Intercept)	4.61837	0.139195	33.1792	2.14736e-241		1.38901e-240	****	f__Ruminococcaceae
node53	Ageyoung	-0.111324	0.19157	-0.581112	0.561165		0.611406	ns	f__Ruminococcaceae
node54	(Intercept)	4.54694	0.139675	32.5537	1.85674e-232		1.15925e-231	****	f__Ruminococcaceae
node54	Ageyoung	-0.0398974	0.192206	-0.207576	0.83556		0.880957	ns	f__Ruminococcaceae
node55	(Intercept)	4.21091	0.143554	29.3333	3.90162e-189		2.2962e-188	****	f__Ruminococcaceae
node55	Ageyoung	0.194181	0.19744	0.983497	0.325363		0.364447	ns	f__Ruminococcaceae
node56	(Intercept)	0.631589	0.49624	1.27275	0.203107		0.235972	ns	f__Ruminococcaceae
node56	Ageyoung	-22.9342	4878.28	-0.00470128	0.996249		0.999996	ns	f__Ruminococcaceae
node57	(Intercept)	4.18262	0.144249	28.9958	7.44065e-185		4.30838e-184	****	f__Ruminococcaceae
node57	Ageyoung	0.222472	0.198383	1.12143	0.262105		0.299668	ns	f__Ruminococcaceae
node58	(Intercept)	4.07272	0.310179	13.1302	2.21002e-39		6.81029e-39	****	f__Ruminococcaceae
node58	Ageyoung	-1.5691	0.427812	-3.66773	0.000244709		0.000354236	***	f__Ruminococcaceae
node59	(Intercept)	1.68419	0.447339	3.7649	0.000166615		0.000245647	***	f__Ruminococcaceae
node59	Ageyoung	-3.51677	0.678039	-5.18667	2.14085e-07		3.72187e-07	****	f__Ruminococcaceae
node60	(Intercept)	3.97647	0.325703	12.2089	2.78759e-34		8.13614e-34	****	f__Ruminococcaceae
node60	Ageyoung	-1.48602	0.449116	-3.30877	0.000937061		0.00130389	**	f__Ruminococcaceae
node61	(Intercept)	3.91322	0.331849	11.7921	4.28502e-32		1.22575e-31	****	f__Ruminococcaceae
node61	Ageyoung	-1.48547	0.457615	-3.24611	0.00116995		0.00161233	**	f__Ruminococcaceae
node62	(Intercept)	3.75946	0.904165	4.15794	3.21129e-05		4.94787e-05	****	f__Ruminococcaceae
node62	Ageyoung	-4.70966	1.25778	-3.74443	0.000180801		0.000265471	***	f__Ruminococcaceae
node63	(Intercept)	1.96492	0.293426	6.69646	2.1353e-11		4.34319e-11	****	g__Ruminococcaceae_UCG-009
node63	Ageyoung	0.428117	0.402943	1.06247	0.288021		0.326181	ns	g__Ruminococcaceae_UCG-009
node64	(Intercept)	5.35271	0.0974603	54.9219	0		0	****	g__Ruminiclostridium_9
node64	Ageyoung	-0.499011	0.134256	-3.71686	0.000201714		0.000294971	***	g__Ruminiclostridium_9
node65	(Intercept)	5.34988	0.097503	54.8688	0		0	****	g__Ruminiclostridium_9
node65	Ageyoung	-0.496908	0.134314	-3.69959	0.000215949		0.000314506	***	g__Ruminiclostridium_9
node66	(Intercept)	5.11826	0.102022	50.1684	0		0	****	g__Ruminiclostridium_9
node66	Ageyoung	-0.430222	0.140533	-3.06136	0.00220333		0.00298489	**	g__Ruminiclostridium_9
node67	(Intercept)	5.10368	0.102317	49.8813	0		0	****	g__Ruminiclostridium_9
node67	Ageyoung	-0.415642	0.140934	-2.94919	0.00318607		0.00429192	**	g__Ruminiclostridium_9
node68	(Intercept)	3.56637	0.33742	10.5695	4.12537e-26		1.13054e-25	****	g__Ruminiclostridium_9
node68	Ageyoung	0.205313	0.46421	0.442285	0.658283		0.708616	ns	g__Ruminiclostridium_9
node69	(Intercept)	4.86166	0.121453	40.0292	0		0	****	g__Ruminiclostridium_9
node69	Ageyoung	-0.684407	0.16742	-4.08795	4.35198e-05		6.64834e-05	****	g__Ruminiclostridium_9
node70	(Intercept)	4.85923	0.121554	39.9759	0		0	****	g__Ruminiclostridium_9
node70	Ageyoung	-0.709139	0.167575	-4.23176	2.31867e-05		3.5957e-05	****	g__Ruminiclostridium_9
node71	(Intercept)	5.73	0.12608	45.4474	0		0	****	f__Ruminococcaceae
node71	Ageyoung	-0.482628	0.173561	-2.78073	0.0054236		0.00718477	**	f__Ruminococcaceae
node72	(Intercept)	-0.376051	0.401753	-0.936025	0.34926	negative intercept	0.388789	ns	g__Ruminococcaceae_UCG-005
node72	Ageyoung	3.55909	0.535469	6.64668	2.99776e-11	negative intercept	6.04605e-11	****	g__Ruminococcaceae_UCG-005
node73	(Intercept)	5.72777	0.129398	44.2648	0		0	****	f__Ruminococcaceae
node73	Ageyoung	-0.616105	0.178153	-3.45828	0.000543631		0.000766851	***	f__Ruminococcaceae
node74	(Intercept)	5.37189	0.152903	35.1327	2.13799e-270		1.58256e-269	****	g__Ruminiclostridium
node74	Ageyoung	-0.476238	0.210482	-2.26261	0.0236596		0.030281	*	g__Ruminiclostridium
node75	(Intercept)	5.24466	0.155692	33.6861	9.24079e-249		6.20083e-248	****	g__Ruminiclostridium
node75	Ageyoung	-0.373547	0.214305	-1.74307	0.0813221		0.0991329	ns	g__Ruminiclostridium
node76	(Intercept)	4.02455	0.214811	18.7353	2.55228e-78		1.01808e-77	****	g__Ruminiclostridium
node76	Ageyoung	-0.669282	0.295961	-2.26139	0.0237353		0.0303237	*	g__Ruminiclostridium
node77	(Intercept)	4.02455	0.215393	18.6847	6.5943e-78		2.61586e-77	****	g__Ruminiclostridium
node77	Ageyoung	-0.780398	0.296852	-2.62891	0.00856585		0.0113153	*	g__Ruminiclostridium
node78	(Intercept)	4.89483	0.185984	26.3186	1.17615e-152		6.25538e-152	****	g__Ruminiclostridium
node78	Ageyoung	-0.271687	0.255972	-1.06139	0.288511		0.326222	ns	g__Ruminiclostridium
node79	(Intercept)	4.84981	0.200364	24.205	1.96984e-129		9.7541e-129	****	g__Ruminiclostridium
node79	Ageyoung	-0.249186	0.275751	-0.903662	0.366175		0.405106	ns	g__Ruminiclostridium
node80	(Intercept)	2.57409	0.0337299	76.3148	0		0	****	g__Ruminiclostridium
node80	Ageyoung	-39.6177	7.74906e+06	-5.11258e-06	0.999996		0.999996	ns	g__Ruminiclostridium
node81	(Intercept)	4.52195	0.155042	29.1661	5.22837e-187		3.05201e-186	****	f__Ruminococcaceae
node81	Ageyoung	-1.04874	0.213964	-4.9015	9.51063e-07		1.5807e-06	****	f__Ruminococcaceae
node82	(Intercept)	4.51086	0.158342	28.488	1.64789e-178		9.39037e-178	****	g__Oscillibacter
node82	Ageyoung	-1.06151	0.218511	-4.85791	1.18634e-06		1.96266e-06	****	g__Oscillibacter
node83	(Intercept)	4.50296	0.16019	28.11	7.39204e-174		4.17912e-173	****	g__Oscillibacter
node83	Ageyoung	-1.08939	0.221079	-4.9276	8.32465e-07		1.39326e-06	****	g__Oscillibacter
node84	(Intercept)	3.71066	0.154086	24.0817	3.88673e-128		1.91142e-127	****	g__Oscillibacter
node84	Ageyoung	-1.03421	0.21341	-4.84612	1.25897e-06		2.07325e-06	****	g__Oscillibacter
node85	(Intercept)	3.6952	0.154213	23.9617	6.97092e-127		3.40484e-126	****	g__Oscillibacter
node85	Ageyoung	-1.01876	0.213571	-4.77011	1.84122e-06		3.00453e-06	****	g__Oscillibacter
node86	(Intercept)	3.63601	0.155719	23.3499	1.38278e-120		6.447e-120	****	g__Oscillibacter
node86	Ageyoung	-0.959569	0.215584	-4.45103	8.5459e-06		1.33973e-05	****	g__Oscillibacter
node87	(Intercept)	0.0148151	0.49367	0.0300101	0.976059		0.999996	ns	g__Ruminiclostridium
node87	Ageyoung	-0.289252	0.682519	-0.423801	0.671711		0.721989	ns	g__Ruminiclostridium
node88	(Intercept)	6.12413	0.0935968	65.431	0		0	****	f__Ruminococcaceae
node88	Ageyoung	-0.871017	0.128945	-6.75495	1.42886e-11		2.95654e-11	****	f__Ruminococcaceae
node89	(Intercept)	6.10443	0.0937247	65.1315	0		0	****	f__Ruminococcaceae
node89	Ageyoung	-0.866213	0.129123	-6.70845	1.96702e-11		4.01227e-11	****	f__Ruminococcaceae
node90	(Intercept)	6.04727	0.0955831	63.2671	0		0	****	f__Ruminococcaceae
node90	Ageyoung	-0.838363	0.131678	-6.36676	1.93061e-10		3.83983e-10	****	f__Ruminococcaceae
node91	(Intercept)	5.54243	0.0954614	58.0594	0		0	****	f__Ruminococcaceae
node91	Ageyoung	-0.667236	0.131542	-5.07242	3.9278e-07		6.76297e-07	****	f__Ruminococcaceae
node92	(Intercept)	2.32764	0.167749	13.8757	8.88901e-44		2.92767e-43	****	f__Ruminococcaceae
node92	Ageyoung	0.831343	0.229225	3.62676	0.000287		0.000412958	***	f__Ruminococcaceae
node93	(Intercept)	2.30557	0.169795	13.5785	5.37152e-42		1.70653e-41	****	f__Ruminococcaceae
node93	Ageyoung	0.853419	0.231997	3.67858	0.000234538		0.000340198	***	f__Ruminococcaceae
node94	(Intercept)	0.889058	0.241412	3.68274	0.000230743		0.000335371	***	g__GCA-900066225
node94	Ageyoung	-5.20655	1.05112	-4.95331	7.29614e-07		1.22685e-06	****	g__GCA-900066225
node95	(Intercept)	5.50144	0.0981463	56.0535	0		0	****	f__Ruminococcaceae
node95	Ageyoung	-0.824384	0.135306	-6.09276	1.10979e-09		2.13662e-09	****	f__Ruminococcaceae
node96	(Intercept)	5.12334	0.0989666	51.7684	0		0	****	f__Ruminococcaceae
node96	Ageyoung	-0.539736	0.136385	-3.95744	7.57566e-05		0.000114032	***	f__Ruminococcaceae
node97	(Intercept)	4.99114	0.0988887	50.4723	0		0	****	f__Ruminococcaceae
node97	Ageyoung	-0.431528	0.136249	-3.1672	0.00153912		0.00211298	**	f__Ruminococcaceae
node98	(Intercept)	4.74688	0.10678	44.4549	0		0	****	f__Ruminococcaceae
node98	Ageyoung	-0.356882	0.147096	-2.42619	0.0152583		0.0198469	*	f__Ruminococcaceae
node99	(Intercept)	0.306167	0.248731	1.23092	0.218354		0.25246	ns	f__Ruminococcaceae
node99	Ageyoung	2.2126	0.329229	6.72056	1.81032e-11		3.71373e-11	****	f__Ruminococcaceae
node100	(Intercept)	4.73502	0.117708	40.2269	0		0	****	f__Ruminococcaceae
node100	Ageyoung	-0.512184	0.162206	-3.15762	0.00159063		0.00217537	**	f__Ruminococcaceae
node101	(Intercept)	4.53868	0.137786	32.9402	5.85216e-238		3.75166e-237	****	f__Ruminococcaceae
node101	Ageyoung	-0.374602	0.189762	-1.97406	0.0483744		0.0605101	ns	f__Ruminococcaceae
node102	(Intercept)	3.63641	0.263825	13.7834	3.20771e-43		1.04214e-42	****	f__Ruminococcaceae
node102	Ageyoung	0.353564	0.362875	0.974341	0.329887		0.368939	ns	f__Ruminococcaceae
node103	(Intercept)	3.462	0.119511	28.9679	1.66933e-184		9.58861e-184	****	f__Ruminococcaceae
node103	Ageyoung	-0.760189	0.165888	-4.58256	4.59326e-06		7.34513e-06	****	f__Ruminococcaceae
node104	(Intercept)	3.3008	0.122662	26.9096	1.69477e-159		9.21854e-159	****	g__Anaerotruncus
node104	Ageyoung	-0.598991	0.169971	-3.52407	0.000424975		0.00060542	***	g__Anaerotruncus
node105	(Intercept)	3.25407	0.124961	26.0408	1.71172e-149		9.03687e-149	****	g__Anaerotruncus
node105	Ageyoung	-0.659811	0.173337	-3.80651	0.000140939		0.000208648	***	g__Anaerotruncus
node106	(Intercept)	3.03452	0.164125	18.4891	2.52871e-76		9.9214e-76	****	f__Ruminococcaceae
node106	Ageyoung	-2.19296	0.236869	-9.25811	2.08079e-20		5.43276e-20	****	f__Ruminococcaceae
node107	(Intercept)	0.851553	0.212043	4.01595	5.92056e-05		8.98723e-05	****	f__Ruminococcaceae
node107	Ageyoung	-0.441653	0.297132	-1.48639	0.137177		0.162798	ns	f__Ruminococcaceae
node108	(Intercept)	4.34574	0.163847	26.5232	5.22942e-155		2.80203e-154	****	f__Ruminococcaceae
node108	Ageyoung	-2.08537	0.228136	-9.14092	6.19245e-20		1.59935e-19	****	f__Ruminococcaceae
node109	(Intercept)	3.98566	0.159896	24.9266	3.83197e-137		1.91066e-136	****	f__Ruminococcaceae
node109	Ageyoung	-1.72529	0.222597	-7.75073	9.13679e-15		2.10939e-14	****	f__Ruminococcaceae
node110	(Intercept)	1.23339	0.215016	5.73625	9.67972e-09		1.80053e-08	****	f__Ruminococcaceae
node110	Ageyoung	0.0695261	0.295418	0.235348	0.813939		0.860689	ns	f__Ruminococcaceae
node111	(Intercept)	3.91975	0.187182	20.9409	2.2727e-97		9.71308e-97	****	f__Ruminococcaceae
node111	Ageyoung	-2.14367	0.261399	-8.20076	2.38881e-16		5.83388e-16	****	f__Ruminococcaceae
node112	(Intercept)	3.91023	0.190305	20.5472	8.15068e-94		3.44247e-93	****	f__Ruminococcaceae
node112	Ageyoung	-2.13415	0.265629	-8.03431	9.41033e-16		2.24472e-15	****	f__Ruminococcaceae
node113	(Intercept)	1.90899	0.165078	11.5642	6.25828e-31		1.77607e-30	****	g__GCA-900066225
node113	Ageyoung	-0.132908	0.227762	-0.583539	0.559531		0.611406	ns	g__GCA-900066225
node114	(Intercept)	5.12192	0.138385	37.0122	7.28112e-300		5.68244e-299	****	f__Ruminococcaceae
node114	Ageyoung	-1.17273	0.19088	-6.14379	8.05746e-10		1.56782e-09	****	f__Ruminococcaceae
node115	(Intercept)	5.05881	0.14215	35.5878	2.16273e-277		1.65195e-276	****	f__Ruminococcaceae
node115	Ageyoung	-1.14785	0.196062	-5.85456	4.78286e-09		9.01337e-09	****	f__Ruminococcaceae
node116	(Intercept)	5.0531	0.142606	35.4339	5.12792e-275		3.83526e-274	****	f__Ruminococcaceae
node116	Ageyoung	-1.14215	0.196687	-5.80694	6.36247e-09		1.18965e-08	****	f__Ruminococcaceae
node117	(Intercept)	3.8906	0.16543	23.5181	2.66326e-122		1.27481e-121	****	f__Ruminococcaceae
node117	Ageyoung	-1.13482	0.228889	-4.95795	7.12405e-07		1.20072e-06	****	f__Ruminococcaceae
node118	(Intercept)	3.8409	0.218065	17.6135	1.94007e-69		7.44904e-69	****	f__Ruminococcaceae
node118	Ageyoung	-1.30297	0.30133	-4.32407	1.53174e-05		2.3805e-05	****	f__Ruminococcaceae
node119	(Intercept)	4.67812	0.182099	25.69	1.51107e-145		7.74961e-145	****	f__Ruminococcaceae
node119	Ageyoung	-1.1455	0.251095	-4.56203	5.06621e-06		8.0655e-06	****	f__Ruminococcaceae
node120	(Intercept)	4.5874	0.261418	17.5482	6.14253e-69		2.34593e-68	****	f__Ruminococcaceae
node120	Ageyoung	-1.21232	0.360152	-3.36614	0.000762292		0.00106484	**	f__Ruminococcaceae
node121	(Intercept)	4.54899	0.386646	11.7653	5.89382e-32		1.67927e-31	****	f__Ruminococcaceae
node121	Ageyoung	-2.96933	0.534463	-5.55573	2.76459e-08		5.038e-08	****	f__Ruminococcaceae
node122	(Intercept)	4.53131	0.43444	10.4302	1.80443e-25		4.9075e-25	****	f__Ruminococcaceae
node122	Ageyoung	-2.95165	0.599957	-4.91977	8.66472e-07		1.44681e-06	****	f__Ruminococcaceae
node123	(Intercept)	4.53003	0.0126852	357.112	0		0	****	f__Ruminococcaceae
node123	Ageyoung	-37.8326	1.19368e+06	-3.16942e-05	0.999975		0.999996	ns	f__Ruminococcaceae
node124	(Intercept)	-2.12525	0.462311	-4.59702	4.28581e-06	negative intercept	6.86878e-06	****	g__Ruminiclostridium_5
node124	Ageyoung	3.70492	0.543825	6.81271	9.57802e-12	negative intercept	1.99334e-11	****	g__Ruminiclostridium_5
node125	(Intercept)	1.30874	0.235804	5.55011	2.85495e-08		5.18951e-08	****	g__Ruminiclostridium_5
node125	Ageyoung	1.88475	0.31972	5.89502	3.74641e-09		7.07875e-09	****	g__Ruminiclostridium_5
node126	(Intercept)	1.06831	0.4389	2.43405	0.0149308		0.0194561	*	g__Ruminiclostridium_5
node126	Ageyoung	-1.57913	0.618353	-2.55377	0.0106563		0.0139621	*	g__Ruminiclostridium_5
node127	(Intercept)	0.557481	0.585606	0.951973	0.341111		0.380306	ns	g__Ruminiclostridium_5
node127	Ageyoung	-1.06831	0.814786	-1.31115	0.189807		0.221236	ns	g__Ruminiclostridium_5
node128	(Intercept)	-0.234401	0.285132	-0.822079	0.411032	negative intercept	0.45264	ns	g__Ruminiclostridium_5
node128	Ageyoung	3.40297	0.37099	9.17265	4.61511e-20	negative intercept	1.19626e-19	****	g__Ruminiclostridium_5
node129	(Intercept)	2.32764	0.171342	13.5848	4.93204e-42		1.57387e-41	****	f__Ruminococcaceae
node129	Ageyoung	-1.66152	0.247252	-6.71995	1.81791e-11		3.71868e-11	****	f__Ruminococcaceae
node130	(Intercept)	2.21693	0.171236	12.9466	2.45446e-38		7.49915e-38	****	f__Ruminococcaceae
node130	Ageyoung	-1.55081	0.246805	-6.28356	3.3091e-10		6.5094e-10	****	f__Ruminococcaceae
node131	(Intercept)	2.19556	0.171216	12.8234	1.21274e-37		3.67404e-37	****	f__Ruminococcaceae
node131	Ageyoung	-1.52945	0.246714	-6.19926	5.67302e-10		1.10987e-09	****	f__Ruminococcaceae
node132	(Intercept)	1.61539	0.287316	5.62236	1.88371e-08		3.45908e-08	****	f__Ruminococcaceae
node132	Ageyoung	-0.949272	0.400616	-2.36953	0.0178108		0.0229787	*	f__Ruminococcaceae
node133	(Intercept)	3.21409	0.375276	8.56459	1.08457e-17		2.73234e-17	****	f__Ruminococcaceae
node133	Ageyoung	-1.52031	0.518225	-2.93368	0.00334965		0.00449541	**	f__Ruminococcaceae
node134	(Intercept)	1.65894	0.171094	9.69606	3.13365e-22		8.27192e-22	****	f__Ruminococcaceae
node134	Ageyoung	-22.9615	2958.83	-0.00776034	0.993808		0.999996	ns	f__Ruminococcaceae
node135	(Intercept)	7.80865	0.106804	73.1122	0		0	****	o__Clostridiales
node135	Ageyoung	-1.11576	0.146998	-7.59029	3.19201e-14		7.10907e-14	****	o__Clostridiales
node136	(Intercept)	7.75373	0.108349	71.5626	0		0	****	o__Clostridiales
node136	Ageyoung	-1.107	0.149125	-7.42326	1.14271e-13		2.48627e-13	****	o__Clostridiales
node137	(Intercept)	7.74913	0.108548	71.3889	0		0	****	f__Lachnospiraceae
node137	Ageyoung	-1.10676	0.1494	-7.40808	1.28137e-13		2.77954e-13	****	f__Lachnospiraceae
node138	(Intercept)	6.87899	0.153582	44.7905	0		0	****	f__Lachnospiraceae
node138	Ageyoung	-1.05248	0.211386	-4.97892	6.39397e-07		1.08275e-06	****	f__Lachnospiraceae
node139	(Intercept)	6.76803	0.16566	40.855	0		0	****	f__Lachnospiraceae
node139	Ageyoung	-1.1442	0.228017	-5.01806	5.21949e-07		8.90165e-07	****	f__Lachnospiraceae
node140	(Intercept)	4.44423	0.159408	27.8795	4.72702e-171		2.63101e-170	****	f__Lachnospiraceae
node140	Ageyoung	-3.04141	0.226349	-13.4368	3.67861e-41		1.16354e-40	****	f__Lachnospiraceae
node141	(Intercept)	4.1121	0.0156334	263.032	0		0	****	g__Lachnospiraceae_NK4A136_group
node141	Ageyoung	-41.1557	7.74906e+06	-5.31106e-06	0.999996		0.999996	ns	g__Lachnospiraceae_NK4A136_group
node142	(Intercept)	3.18054	0.126575	25.1276	2.48231e-139		1.24636e-138	****	f__Lachnospiraceae
node142	Ageyoung	-1.77771	0.181819	-9.77738	1.40813e-22		3.74457e-22	****	f__Lachnospiraceae
node143	(Intercept)	6.665	0.169668	39.2826	0		0	****	f__Lachnospiraceae
node143	Ageyoung	-1.05597	0.233528	-4.52179	6.13188e-06		9.71897e-06	****	f__Lachnospiraceae
node144	(Intercept)	6.09734	0.261653	23.3032	4.11677e-120		1.907e-119	****	f__Lachnospiraceae
node144	Ageyoung	-0.744783	0.360076	-2.06841	0.0386019		0.0486249	*	f__Lachnospiraceae
node145	(Intercept)	4.39886	0.013546	324.734	0		0	****	f__Lachnospiraceae
node145	Ageyoung	-3.10322	0.0619126	-50.1226	0		0	****	f__Lachnospiraceae
node146	(Intercept)	5.89527	0.271721	21.696	2.23786e-104		9.62144e-104	****	g__Acetatifactor
node146	Ageyoung	-0.560167	0.373921	-1.49809	0.13411		0.159423	ns	g__Acetatifactor
node147	(Intercept)	3.96945	0.465089	8.53481	1.40382e-17		3.52427e-17	****	g__Acetatifactor
node147	Ageyoung	-2.97373	0.643597	-4.62048	3.82845e-06		6.16329e-06	****	g__Acetatifactor
node148	(Intercept)	3.04025	0.569662	5.33693	9.45313e-08		1.66765e-07	****	g__Acetatifactor
node148	Ageyoung	-2.04453	0.786577	-2.59928	0.00934204		0.0123075	*	g__Acetatifactor
node149	(Intercept)	3.03739	0.61104	4.97085	6.66588e-07		1.12614e-06	****	g__Acetatifactor
node149	Ageyoung	-3.32953	0.850959	-3.91268	9.12791e-05		0.000136254	***	g__Acetatifactor
node150	(Intercept)	3.03524	0.735225	4.12832	3.6543e-05		5.61839e-05	****	g__Acetatifactor
node150	Ageyoung	-3.54607	1.02227	-3.46882	0.000522749		0.000738847	***	g__Acetatifactor
node151	(Intercept)	5.73773	0.28795	19.9261	2.41623e-88		1.0028e-87	****	g__Acetatifactor
node151	Ageyoung	-0.415758	0.396243	-1.04925	0.294063		0.331976	ns	g__Acetatifactor
node152	(Intercept)	4.95383	0.0102628	482.697	0		0	****	g__Acetatifactor
node152	Ageyoung	-41.9975	7.74906e+06	-5.41968e-06	0.999996		0.999996	ns	g__Acetatifactor
node153	(Intercept)	4.33014	0.0140183	308.892	0		0	****	g__Acetatifactor
node153	Ageyoung	-41.3738	7.74906e+06	-5.3392e-06	0.999996		0.999996	ns	g__Acetatifactor
node154	(Intercept)	5.12778	0.302458	16.9537	1.80833e-64		6.76238e-64	****	g__Acetatifactor
node154	Ageyoung	0.194192	0.416161	0.466627	0.640767		0.692878	ns	g__Acetatifactor
node155	(Intercept)	3.77018	0.703594	5.35847	8.39303e-08		1.48428e-07	****	g__Acetatifactor
node155	Ageyoung	-4.72038	0.985626	-4.78922	1.67434e-06		2.74469e-06	****	g__Acetatifactor
node156	(Intercept)	3.44785	0.721139	4.78112	1.74319e-06		2.85105e-06	****	g__Acetatifactor
node156	Ageyoung	-4.39805	1.00929	-4.35756	1.31523e-05		2.04845e-05	****	g__Acetatifactor
node157	(Intercept)	3.00539	0.657435	4.57138	4.84515e-06		7.73071e-06	****	g__Acetatifactor
node157	Ageyoung	-4.75793	0.945833	-5.03041	4.89442e-07		8.36713e-07	****	g__Acetatifactor
node158	(Intercept)	4.83034	0.30272	15.9565	2.56791e-57		9.08256e-57	****	g__Acetatifactor
node158	Ageyoung	0.489737	0.416488	1.17587	0.239645		0.275305	ns	g__Acetatifactor
node159	(Intercept)	4.39813	0.0135503	324.579	0		0	****	g__Acetatifactor
node159	Ageyoung	0.245879	0.0176602	13.9227	4.60973e-44		1.52525e-43	****	g__Acetatifactor
node160	(Intercept)	3.78317	0.284117	13.3155	1.88018e-40		5.89507e-40	****	g__Acetatifactor
node160	Ageyoung	0.826389	0.390722	2.11503	0.0344275		0.0435193	*	g__Acetatifactor
node161	(Intercept)	3.76155	0.295897	12.7123	5.04951e-37		1.51697e-36	****	g__Acetatifactor
node161	Ageyoung	0.842289	0.406933	2.06985	0.0384668		0.0485398	*	g__Acetatifactor
node162	(Intercept)	3.74299	0.299533	12.4961	7.84202e-36		2.32668e-35	****	g__Acetatifactor
node162	Ageyoung	0.794476	0.411942	1.92861	0.0537792		0.0668054	ns	g__Acetatifactor
node163	(Intercept)	3.54979	0.296423	11.9754	4.78134e-33		1.37872e-32	****	g__Acetatifactor
node163	Ageyoung	0.987673	0.407579	2.42327	0.0153816		0.0199711	*	g__Acetatifactor
node164	(Intercept)	0.202027	0.65386	0.308975	0.75734		0.803206	ns	g__Acetatifactor
node164	Ageyoung	2.58216	0.894087	2.88804	0.00387648		0.00516385	**	g__Acetatifactor
node165	(Intercept)	-0.234401	0.137362	-1.70645	0.0879244	negative intercept	0.106479	ns	g__Acetatifactor
node165	Ageyoung	2.09278	0.144732	14.4596	2.17908e-47	negative intercept	7.34545e-47	****	g__Acetatifactor
node166	(Intercept)	5.82833	0.145197	40.1409	0		0	****	f__Lachnospiraceae
node166	Ageyoung	-1.70551	0.20023	-8.51772	1.62721e-17		4.07085e-17	****	f__Lachnospiraceae
node167	(Intercept)	5.77376	0.148474	38.8874	0		0	****	f__Lachnospiraceae
node167	Ageyoung	-1.65094	0.204724	-8.0642	7.3716e-16		1.77017e-15	****	f__Lachnospiraceae
node168	(Intercept)	5.71629	0.173718	32.9055	1.83379e-237		1.16518e-236	****	f__Lachnospiraceae
node168	Ageyoung	-1.73077	0.23946	-7.22781	4.90862e-13		1.04892e-12	****	f__Lachnospiraceae
node169	(Intercept)	5.64481	0.385165	14.6556	1.24088e-48		4.22252e-48	****	f__Lachnospiraceae
node169	Ageyoung	-2.61694	0.530545	-4.93254	8.11651e-07		1.3616e-06	****	f__Lachnospiraceae
node170	(Intercept)	4.62541	0.243458	18.9988	1.7456e-80		7.04123e-80	****	f__Lachnospiraceae
node170	Ageyoung	-0.494628	0.33512	-1.47597	0.139951		0.165816	ns	f__Lachnospiraceae
node171	(Intercept)	1.02105	0.347627	2.93721	0.00331181		0.00445296	**	g__Acetatifactor
node171	Ageyoung	-0.321262	0.480228	-0.668978	0.503509		0.551938	ns	g__Acetatifactor
node172	(Intercept)	0.715288	0.377871	1.89294	0.0583652		0.0723769	ns	g__Acetatifactor
node172	Ageyoung	-0.0154966	0.520042	-0.0297987	0.976228		0.999996	ns	g__Acetatifactor
node173	(Intercept)	4.59783	0.278565	16.5054	3.35434e-61		1.21637e-60	****	f__Lachnospiraceae
node173	Ageyoung	-0.499936	0.383415	-1.3039	0.192266		0.223739	ns	f__Lachnospiraceae
node174	(Intercept)	4.58831	0.0123214	372.386	0		0	****	g__Lachnospiraceae_NK4A136_group
node174	Ageyoung	-0.490419	0.0193203	-25.3836	3.82667e-142		1.94862e-141	****	g__Lachnospiraceae_NK4A136_group
node175	(Intercept)	4.58831	0.0123208	372.403	0		0	****	g__Lachnospiraceae_NK4A136_group
node175	Ageyoung	-0.588034	0.0198986	-29.5516	6.26494e-192		3.71755e-191	****	g__Lachnospiraceae_NK4A136_group
node176	(Intercept)	7.20631	0.11084	65.0152	0		0	****	f__Lachnospiraceae
node176	Ageyoung	-1.14781	0.152584	-7.52246	5.37533e-14		1.18027e-13	****	f__Lachnospiraceae
node177	(Intercept)	7.15516	0.114525	62.4766	0		0	****	f__Lachnospiraceae
node177	Ageyoung	-1.19059	0.157661	-7.55159	4.29976e-14		9.49915e-14	****	f__Lachnospiraceae
node178	(Intercept)	6.95938	0.139	50.0675	0		0	****	f__Lachnospiraceae
node178	Ageyoung	-1.32703	0.191354	-6.93495	4.06379e-12		8.53158e-12	****	f__Lachnospiraceae
node179	(Intercept)	6.91964	0.141809	48.7955	0		0	****	f__Lachnospiraceae
node179	Ageyoung	-1.30452	0.195218	-6.68238	2.35098e-11		4.76838e-11	****	f__Lachnospiraceae
node180	(Intercept)	1.64175	0.334113	4.91374	8.93562e-07		1.48858e-06	****	f__Lachnospiraceae
node180	Ageyoung	-1.34411	0.467627	-2.87433	0.0040489		0.00537359	**	f__Lachnospiraceae
node181	(Intercept)	0.390427	0.100505	3.88464	0.000102482		0.000152344	***	f__Lachnospiraceae
node181	Ageyoung	-37.4341	7.74906e+06	-4.83079e-06	0.999996		0.999996	ns	f__Lachnospiraceae
node182	(Intercept)	6.91452	0.142648	48.4727	0		0	****	f__Lachnospiraceae
node182	Ageyoung	-1.30432	0.196372	-6.6421	3.09249e-11		6.21963e-11	****	f__Lachnospiraceae
node183	(Intercept)	4.82688	0.102214	47.2231	0		0	****	f__Lachnospiraceae
node183	Ageyoung	-0.971921	0.141268	-6.87998	5.98624e-12		1.24945e-11	****	f__Lachnospiraceae
node184	(Intercept)	3.68252	0.13735	26.8112	2.39317e-158		1.29195e-157	****	f__Lachnospiraceae
node184	Ageyoung	-1.48086	0.191982	-7.7135	1.2241e-14		2.79905e-14	****	f__Lachnospiraceae
node185	(Intercept)	3.17619	0.190301	16.6903	1.54122e-62		5.67486e-62	****	f__Lachnospiraceae
node185	Ageyoung	-1.87327	0.267643	-6.99916	2.5751e-12		5.42205e-12	****	f__Lachnospiraceae
node186	(Intercept)	0.729781	0.519037	1.40603	0.159716		0.187685	ns	f__Lachnospiraceae
node186	Ageyoung	-0.365138	0.716167	-0.50985	0.610156		0.661771	ns	f__Lachnospiraceae
node187	(Intercept)	2.75944	0.23005	11.995	3.77463e-33		1.09724e-32	****	f__Lachnospiraceae
node187	Ageyoung	-1.08048	0.31913	-3.38571	0.000709957		0.000995603	***	f__Lachnospiraceae
node188	(Intercept)	2.65072	0.233435	11.3553	6.98273e-30		1.95844e-29	****	f__Lachnospiraceae
node188	Ageyoung	-1.02278	0.323802	-3.15867	0.00158491		0.00217169	**	f__Lachnospiraceae
node189	(Intercept)	2.46226	0.24913	9.88345	4.91123e-23		1.31577e-22	****	f__Lachnospiraceae
node189	Ageyoung	-1.39068	0.347766	-3.9989	6.36367e-05		9.61919e-05	****	f__Lachnospiraceae
node190	(Intercept)	2.4391	0.274235	8.89418	5.88546e-19		1.4985e-18	****	f__Lachnospiraceae
node190	Ageyoung	-1.50956	0.382738	-3.94411	8.00954e-05		0.000120059	***	f__Lachnospiraceae
node191	(Intercept)	0.486655	0.411325	1.18314	0.236754		0.272634	ns	f__Lachnospiraceae
node191	Ageyoung	-1.80841	0.601776	-3.00512	0.00265473		0.00358964	**	f__Lachnospiraceae
node192	(Intercept)	-0.908856	0.732306	-1.24109	0.214574	negative intercept	0.24849	ns	f__Lachnospiraceae
node192	Ageyoung	-0.4129	1.016	-0.406398	0.68445	negative intercept	0.733486	ns	f__Lachnospiraceae
node193	(Intercept)	4.44353	0.101222	43.899	0		0	****	f__Lachnospiraceae
node193	Ageyoung	-0.801042	0.139969	-5.72301	1.0465e-08		1.93657e-08	****	f__Lachnospiraceae
node194	(Intercept)	0.639494	0.267697	2.38887	0.0169002		0.0218636	*	g__Lachnoclostridium
node194	Ageyoung	-0.0666335	0.369004	-0.180576	0.8567		0.900601	ns	g__Lachnoclostridium
node195	(Intercept)	4.421	0.102909	42.9604	0		0	****	f__Lachnospiraceae
node195	Ageyoung	-0.826061	0.142326	-5.80401	6.4746e-09		1.20747e-08	****	f__Lachnospiraceae
node196	(Intercept)	3.61895	0.140349	25.7853	1.29635e-146		6.74476e-146	****	f__Lachnospiraceae
node196	Ageyoung	-1.30181	0.19558	-6.65615	2.81092e-11		5.68518e-11	****	f__Lachnospiraceae
node197	(Intercept)	3.82604	0.10726	35.6707	1.12757e-278		8.70534e-278	****	f__Lachnospiraceae
node197	Ageyoung	-0.557742	0.148322	-3.76035	0.000169676		0.000249647	***	f__Lachnospiraceae
node198	(Intercept)	3.04665	0.133105	22.889	5.97503e-116		2.66464e-115	****	f__Lachnospiraceae
node198	Ageyoung	-0.360166	0.183899	-1.9585	0.0501716		0.0625403	ns	f__Lachnospiraceae
node199	(Intercept)	1.14241	0.226326	5.04765	4.47271e-07		7.66446e-07	****	f__Lachnospiraceae
node199	Ageyoung	0.156868	0.310428	0.505329	0.613328		0.664207	ns	f__Lachnospiraceae
node200	(Intercept)	1.0528	0.200769	5.24385	1.57261e-07		2.74729e-07	****	f__Lachnospiraceae
node200	Ageyoung	-0.510478	0.281809	-1.81144	0.0700732		0.0858577	ns	f__Lachnospiraceae
node201	(Intercept)	0.449268	0.324072	1.38632	0.165649		0.19434	ns	f__Lachnospiraceae
node201	Ageyoung	-1.39946	0.474149	-2.95152	0.00316216		0.00426773	**	f__Lachnospiraceae
node202	(Intercept)	2.88538	0.145902	19.7762	4.77493e-87		1.97035e-86	****	f__Lachnospiraceae
node202	Ageyoung	-0.486278	0.201917	-2.40831	0.0160266		0.020771	*	f__Lachnospiraceae
node203	(Intercept)	1.31276	0.232329	5.65044	1.6004e-08		2.95395e-08	****	f__Lachnospiraceae
node203	Ageyoung	-0.112795	0.32035	-0.3521	0.724763		0.772077	ns	f__Lachnospiraceae
node204	(Intercept)	3.21229	0.137127	23.4256	2.34356e-121		1.09979e-120	****	f__Lachnospiraceae
node204	Ageyoung	-0.762432	0.190305	-4.00638	6.16572e-05		9.33963e-05	****	f__Lachnospiraceae
node205	(Intercept)	2.2442	0.161762	13.8735	9.17533e-44		3.00817e-43	****	f__Lachnospiraceae
node205	Ageyoung	-1.70187	0.236392	-7.19937	6.04928e-13		1.28884e-12	****	f__Lachnospiraceae
node206	(Intercept)	0.889058	0.271498	3.27464	0.00105798		0.00146083	**	f__Lachnospiraceae
node206	Ageyoung	-0.346733	0.376605	-0.920682	0.357217		0.39703	ns	f__Lachnospiraceae
node207	(Intercept)	0.685657	0.307127	2.23249	0.0255829		0.0326261	*	f__Lachnospiraceae
node207	Ageyoung	-0.143332	0.423825	-0.338187	0.735222		0.780901	ns	f__Lachnospiraceae
node208	(Intercept)	2.73456	0.16335	16.7405	6.64139e-63		2.458e-62	****	f__Lachnospiraceae
node208	Ageyoung	-0.445399	0.225845	-1.97215	0.0485928		0.0606777	ns	f__Lachnospiraceae
node209	(Intercept)	2.67672	0.164522	16.2696	1.62122e-59		5.76255e-59	****	f__Lachnospiraceae
node209	Ageyoung	-0.387557	0.227337	-1.70477	0.0882381		0.106479	ns	f__Lachnospiraceae
node210	(Intercept)	1.76145	0.22723	7.75186	9.05564e-15		2.0974e-14	****	f__Lachnospiraceae
node210	Ageyoung	0.420845	0.311404	1.35144	0.176553		0.206123	ns	f__Lachnospiraceae
node211	(Intercept)	1.7302	0.251248	6.88642	5.72135e-12		1.19765e-11	****	f__Lachnospiraceae
node211	Ageyoung	0.407509	0.344568	1.18267	0.236941		0.272634	ns	f__Lachnospiraceae
node212	(Intercept)	6.78216	0.182938	37.0735	7.50266e-301		5.91968e-300	****	f__Lachnospiraceae
node212	Ageyoung	-1.36174	0.251807	-5.40788	6.37764e-08		1.14479e-07	****	f__Lachnospiraceae
node213	(Intercept)	6.72614	0.193249	34.8056	2.00237e-265		1.4377e-264	****	f__Lachnospiraceae
node213	Ageyoung	-1.35905	0.265995	-5.1093	3.23348e-07		5.58086e-07	****	f__Lachnospiraceae
node214	(Intercept)	5.70309	0.246291	23.1559	1.26806e-118		5.76246e-118	****	f__Lachnospiraceae
node214	Ageyoung	-1.69721	0.339185	-5.00378	5.62157e-07		9.56467e-07	****	f__Lachnospiraceae
node215	(Intercept)	5.70109	0.255062	22.3518	1.15935e-110		5.10682e-110	****	g__Lachnospiraceae_NK4A136_group
node215	Ageyoung	-1.70375	0.351246	-4.85058	1.231e-06		2.03186e-06	****	g__Lachnospiraceae_NK4A136_group
node216	(Intercept)	5.70109	0.288543	19.7582	6.81395e-87		2.79567e-86	****	g__Lachnospiraceae_NK4A136_group
node216	Ageyoung	-1.92481	0.397358	-4.84402	1.27237e-06		2.09054e-06	****	g__Lachnospiraceae_NK4A136_group
node217	(Intercept)	3.52811	0.401235	8.79314	1.4544e-18		3.68995e-18	****	g__Lachnospiraceae_NK4A136_group
node217	Ageyoung	-0.19116	0.552168	-0.346199	0.729193		0.775646	ns	g__Lachnospiraceae_NK4A136_group
node218	(Intercept)	3.4165	0.432099	7.90677	2.64159e-15		6.25962e-15	****	g__Lachnospiraceae_NK4A136_group
node218	Ageyoung	-0.0795474	0.594591	-0.133785	0.893573		0.933894	ns	g__Lachnospiraceae_NK4A136_group
node219	(Intercept)	3.25176	0.0240371	135.281	0		0	****	g__Lachnospiraceae_NK4A136_group
node219	Ageyoung	0.00530843	0.0330333	0.1607	0.87233		0.915691	ns	g__Lachnospiraceae_NK4A136_group
node220	(Intercept)	5.58024	0.446682	12.4926	8.18904e-36		2.41964e-35	****	g__Lachnospiraceae_NK4A136_group
node220	Ageyoung	-2.83811	0.615285	-4.61267	3.97528e-06		6.38536e-06	****	g__Lachnospiraceae_NK4A136_group
node221	(Intercept)	0.283944	0.527851	0.537924	0.590629		0.641561	ns	g__Lachnospiraceae_NK4A136_group
node221	Ageyoung	2.45819	0.719969	3.4143	0.000639471		0.000900275	***	g__Lachnospiraceae_NK4A136_group
node222	(Intercept)	6.28065	0.268076	23.4286	2.18463e-121		1.03195e-120	****	f__Lachnospiraceae
node222	Ageyoung	-1.20973	0.368948	-3.27887	0.00104224		0.00144464	**	f__Lachnospiraceae
node223	(Intercept)	5.31783	0.433792	12.2589	1.50462e-34		4.40946e-34	****	f__Lachnospiraceae
node223	Ageyoung	-0.347366	0.596914	-0.581937	0.560609		0.611406	ns	f__Lachnospiraceae
node224	(Intercept)	5.31401	0.449129	11.8318	2.67305e-32		7.67699e-32	****	f__Lachnospiraceae
node224	Ageyoung	-0.343553	0.618017	-0.555896	0.578282		0.629101	ns	f__Lachnospiraceae
node225	(Intercept)	5.30538	0.533636	9.94196	2.73404e-23		7.35222e-23	****	f__Lachnospiraceae
node225	Ageyoung	-0.334921	0.734292	-0.456114	0.648308		0.698927	ns	f__Lachnospiraceae
node226	(Intercept)	5.30182	0.573418	9.24599	2.33069e-20		6.06316e-20	****	f__Lachnospiraceae
node226	Ageyoung	-0.332376	0.789031	-0.421246	0.673576		0.722911	ns	f__Lachnospiraceae
node227	(Intercept)	5.79968	0.247438	23.4389	1.71424e-121		8.15117e-121	****	f__Lachnospiraceae
node227	Ageyoung	-3.07663	0.341695	-9.00403	2.17588e-19		5.55971e-19	****	f__Lachnospiraceae
node228	(Intercept)	5.33416	0.465623	11.456	2.19505e-30		6.2049e-30	****	f__Lachnospiraceae
node228	Ageyoung	-2.98469	0.641632	-4.65172	3.2918e-06		5.31126e-06	****	f__Lachnospiraceae
node229	(Intercept)	5.32867	0.495449	10.7552	5.59919e-27		1.55823e-26	****	f__Lachnospiraceae
node229	Ageyoung	-2.9792	0.682616	-4.36439	1.27475e-05		1.98972e-05	****	f__Lachnospiraceae
node230	(Intercept)	-0.197359	0.134841	-1.46365	0.14329	negative intercept	0.169493	ns	g__Lachnospiraceae_NK4A136_group
node230	Ageyoung	-36.8463	7.74906e+06	-4.75493e-06	0.999996	negative intercept	0.999996	ns	g__Lachnospiraceae_NK4A136_group
node231	(Intercept)	5.32468	0.511154	10.417	2.07421e-25		5.61995e-25	****	f__Lachnospiraceae
node231	Ageyoung	-2.97521	0.704198	-4.22497	2.38971e-05		3.69788e-05	****	f__Lachnospiraceae
node232	(Intercept)	3.93941	0.486463	8.09806	5.58408e-16		1.34543e-15	****	f__Lachnospiraceae
node232	Ageyoung	-2.81448	0.672398	-4.18573	2.84252e-05		4.3891e-05	****	f__Lachnospiraceae
node233	(Intercept)	3.86746	0.0176681	218.895	0		0	****	f__Lachnospiraceae
node233	Ageyoung	-40.9111	7.74906e+06	-5.27949e-06	0.999996		0.999996	ns	f__Lachnospiraceae
node234	(Intercept)	1.01566	0.594008	1.70985	0.0872941		0.106053	ns	f__Lachnospiraceae
node234	Ageyoung	-23.3182	4878.28	-0.00478001	0.996186		0.999996	ns	f__Lachnospiraceae
node235	(Intercept)	1.27177	0.719706	1.76707	0.0772167		0.0942884	ns	g__Lachnospiraceae_NK4A136_group
node235	Ageyoung	-0.146841	0.990603	-0.148234	0.882158		0.923308	ns	g__Lachnospiraceae_NK4A136_group
node236	(Intercept)	4.81133	0.25756	18.6805	7.14059e-78		2.817e-77	****	g__Lachnospiraceae_NK4A136_group
node236	Ageyoung	-3.25389	0.358188	-9.08431	1.04355e-19		2.68556e-19	****	g__Lachnospiraceae_NK4A136_group
node237	(Intercept)	4.69408	0.321093	14.6191	2.12235e-48		7.18794e-48	****	g__Lachnospiraceae_NK4A136_group
node237	Ageyoung	-25.9967	2958.83	-0.00878614	0.99299		0.999996	ns	g__Lachnospiraceae_NK4A136_group
node238	(Intercept)	3.87213	0.198959	19.462	2.306e-84		9.40744e-84	****	f__Lachnospiraceae
node238	Ageyoung	-1.4097	0.275328	-5.12007	3.0542e-07		5.2969e-07	****	f__Lachnospiraceae
node239	(Intercept)	1.4513	0.789327	1.83865	0.0659662		0.0811023	ns	g__Lachnospiraceae_NK4A136_group
node239	Ageyoung	-0.204267	1.08643	-0.188017	0.850863		0.895777	ns	g__Lachnospiraceae_NK4A136_group
node240	(Intercept)	3.77909	0.210161	17.9819	2.7014e-72		1.0428e-71	****	f__Lachnospiraceae
node240	Ageyoung	-1.66847	0.291436	-5.725	1.03432e-08		1.91897e-08	****	f__Lachnospiraceae
node241	(Intercept)	3.7143	0.16847	22.0472	1.01526e-107		4.41792e-107	****	f__Lachnospiraceae
node241	Ageyoung	-2.15125	0.237076	-9.0741	1.1462e-19		2.93919e-19	****	f__Lachnospiraceae
node242	(Intercept)	3.53074	0.195705	18.0411	9.26585e-73		3.59615e-72	****	g__GCA-900066575
node242	Ageyoung	-2.15787	0.274779	-7.8531	4.05873e-15		9.52343e-15	****	g__GCA-900066575
node243	(Intercept)	3.46387	0.19774	17.5173	1.05775e-68		4.01834e-68	****	g__GCA-900066575
node243	Ageyoung	-2.12187	0.277666	-7.64182	2.1417e-14		4.83565e-14	****	g__GCA-900066575
node244	(Intercept)	2.86177	0.208118	13.7507	5.04131e-43		1.63048e-42	****	g__GCA-900066575
node244	Ageyoung	-1.54805	0.291253	-5.31515	1.0657e-07		1.87543e-07	****	g__GCA-900066575
node245	(Intercept)	2.55456	0.31368	8.14385	3.82909e-16		9.25686e-16	****	g__GCA-900066575
node245	Ageyoung	-1.58378	0.436244	-3.6305	0.000282875		0.00040784	***	g__GCA-900066575
node246	(Intercept)	2.1427	0.392331	5.46145	4.72274e-08		8.49856e-08	****	g__GCA-900066575
node246	Ageyoung	-1.36032	0.544024	-2.50047	0.0124027		0.0161912	*	g__GCA-900066575
node247	(Intercept)	0.79252	0.251232	3.15454	0.00160753		0.00219431	**	g__GCA-900066575
node247	Ageyoung	-2.91278	0.473896	-6.14646	7.923e-10		1.54585e-09	****	g__GCA-900066575
node248	(Intercept)	1.92871	0.181762	10.6112	2.64414e-26		7.27392e-26	****	f__Lachnospiraceae
node248	Ageyoung	-2.11906	0.277023	-7.64939	2.01937e-14		4.57384e-14	****	f__Lachnospiraceae
node249	(Intercept)	0.486655	0.314664	1.54659	0.121962		0.146192	ns	g__GCA-900066575
node249	Ageyoung	-0.677009	0.442039	-1.53156	0.125631		0.150016	ns	g__GCA-900066575
node250	(Intercept)	5.4281	0.0938967	57.8093	0		0	****	f__Lachnospiraceae
node250	Ageyoung	-0.727015	0.129442	-5.61651	1.94848e-08		3.56889e-08	****	f__Lachnospiraceae
node251	(Intercept)	5.32301	0.0994871	53.5045	0		0	****	f__Lachnospiraceae
node251	Ageyoung	-0.73614	0.137151	-5.36737	7.98942e-08		1.4199e-07	****	f__Lachnospiraceae
node252	(Intercept)	3.58435	0.190818	18.7841	1.01843e-78		4.0851e-78	****	f__Lachnospiraceae
node252	Ageyoung	0.0312439	0.262541	0.119006	0.905271		0.943374	ns	f__Lachnospiraceae
node253	(Intercept)	2.94758	0.170048	17.3338	2.6137e-67		9.87704e-67	****	f__Lachnospiraceae
node253	Ageyoung	-1.06659	0.236814	-4.50389	6.67205e-06		1.05056e-05	****	f__Lachnospiraceae
node254	(Intercept)	2.94287	0.170299	17.2806	6.58984e-67		2.47723e-66	****	g__Marvinbryantia
node254	Ageyoung	-1.06188	0.237149	-4.47767	7.54623e-06		1.1856e-05	****	g__Marvinbryantia
node255	(Intercept)	2.83146	0.379144	7.46803	8.14033e-14		1.78194e-13	****	f__Lachnospiraceae
node255	Ageyoung	0.58998	0.52136	1.13162	0.257795		0.295211	ns	f__Lachnospiraceae
node256	(Intercept)	2.83146	0.419645	6.74727	1.50655e-11		3.10834e-11	****	f__Lachnospiraceae
node256	Ageyoung	0.00175747	0.577424	0.00304364	0.997572		0.999996	ns	f__Lachnospiraceae
node257	(Intercept)	5.12972	0.0936086	54.7997	0		0	****	f__Lachnospiraceae
node257	Ageyoung	-1.01863	0.129345	-7.8753	3.3993e-15		8.02861e-15	****	f__Lachnospiraceae
node258	(Intercept)	5.11253	0.0936468	54.5937	0		0	****	f__Lachnospiraceae
node258	Ageyoung	-1.00143	0.129392	-7.73955	9.97706e-15		2.296e-14	****	f__Lachnospiraceae
node259	(Intercept)	4.7514	0.0846567	56.1255	0		0	****	f__Lachnospiraceae
node259	Ageyoung	-0.640308	0.116929	-5.47604	4.34955e-08		7.86644e-08	****	f__Lachnospiraceae
node260	(Intercept)	0.338602	0.237489	1.42576	0.153938		0.18149	ns	f__Lachnospiraceae
node260	Ageyoung	-0.0509201	0.32754	-0.155462	0.876457		0.91868	ns	f__Lachnospiraceae
node261	(Intercept)	-0.127155	0.277553	-0.45813	0.646859	negative intercept	0.698413	ns	g__Lachnospiraceae_UCG-006
node261	Ageyoung	0.384378	0.375529	1.02356	0.306041	negative intercept	0.343877	ns	g__Lachnospiraceae_UCG-006
node262	(Intercept)	-0.29267	0.334603	-0.874677	0.38175	negative intercept	0.421686	ns	g__Lachnospiraceae_UCG-006
node262	Ageyoung	-0.174671	0.464097	-0.376367	0.706644	negative intercept	0.755015	ns	g__Lachnospiraceae_UCG-006
node263	(Intercept)	-0.541131	0.399685	-1.35389	0.175771	negative intercept	0.205543	ns	g__Lachnospiraceae_UCG-006
node263	Ageyoung	-0.37516	0.55936	-0.670694	0.502415	negative intercept	0.551581	ns	g__Lachnospiraceae_UCG-006
node264	(Intercept)	4.73921	0.086189	54.9862	0		0	****	f__Lachnospiraceae
node264	Ageyoung	-0.650208	0.119044	-5.46191	4.71048e-08		8.4978e-08	****	f__Lachnospiraceae
node265	(Intercept)	3.63168	0.139731	25.9905	6.34868e-149		3.32726e-148	****	f__Lachnospiraceae
node265	Ageyoung	-1.21695	0.194437	-6.25885	3.87825e-10		7.60815e-10	****	f__Lachnospiraceae
node266	(Intercept)	3.60322	0.140214	25.698	1.23103e-145		6.35887e-145	****	g__Lachnospiraceae_UCG-006
node266	Ageyoung	-1.1885	0.195069	-6.09274	1.10997e-09		2.13662e-09	****	g__Lachnospiraceae_UCG-006
node267	(Intercept)	2.81192	0.166765	16.8615	8.63225e-64		3.21138e-63	****	g__Lachnospiraceae_UCG-006
node267	Ageyoung	-0.423766	0.230386	-1.83938	0.0658599		0.0811023	ns	g__Lachnospiraceae_UCG-006
node268	(Intercept)	2.99946	0.39376	7.61748	2.58684e-14		5.80423e-14	****	g__Lachnospiraceae_UCG-006
node268	Ageyoung	-4.2259	0.581675	-7.26506	3.72878e-13		7.99182e-13	****	g__Lachnospiraceae_UCG-006
node269	(Intercept)	2.99199	0.388494	7.70152	1.34456e-14		3.06475e-14	****	g__Lachnospiraceae_UCG-006
node269	Ageyoung	-5.36357	0.654174	-8.19899	2.42406e-16		5.89991e-16	****	g__Lachnospiraceae_UCG-006
node270	(Intercept)	4.33817	0.0951458	45.595	0		0	****	g__Lachnoclostridium
node270	Ageyoung	-0.456742	0.131304	-3.47852	0.000504191		0.000714022	***	g__Lachnoclostridium
node271	(Intercept)	4.30063	0.0957545	44.9131	0		0	****	g__Lachnoclostridium
node271	Ageyoung	-0.52191	0.132226	-3.94711	7.91012e-05		0.000118817	***	g__Lachnoclostridium
node272	(Intercept)	3.77704	0.116131	32.524	4.8859e-232		3.0242e-231	****	g__Lachnoclostridium
node272	Ageyoung	0.00167949	0.159793	0.0105104	0.991614		0.999996	ns	g__Lachnoclostridium
node273	(Intercept)	3.70919	0.1174	31.5945	4.39553e-219		2.69743e-218	****	g__Lachnoclostridium
node273	Ageyoung	0.0201873	0.16152	0.124983	0.900537		0.939805	ns	g__Lachnoclostridium
node274	(Intercept)	3.67724	0.117273	31.3564	7.97014e-216		4.84963e-215	****	g__Lachnoclostridium
node274	Ageyoung	0.0428102	0.161322	0.265372	0.790723		0.837373	ns	g__Lachnoclostridium
node275	(Intercept)	3.65395	0.117086	31.2074	8.45317e-214		5.10032e-213	****	g__Lachnoclostridium
node275	Ageyoung	0.0622223	0.161044	0.386369	0.699224		0.748201	ns	g__Lachnoclostridium
node276	(Intercept)	2.89945	0.143241	20.2418	4.19861e-91		1.76292e-90	****	g__Lachnoclostridium
node276	Ageyoung	-0.947843	0.200018	-4.73878	2.15004e-06		3.48472e-06	****	g__Lachnoclostridium
node277	(Intercept)	2.6849	0.16456	16.3156	7.64729e-60		2.73172e-59	****	g__Lachnoclostridium
node277	Ageyoung	-0.75628	0.228692	-3.30698	0.000943068		0.00130972	**	g__Lachnoclostridium
node278	(Intercept)	3.0186	0.225079	13.4113	5.19154e-41		1.63488e-40	****	g__Lachnoclostridium
node278	Ageyoung	0.509716	0.309285	1.64805	0.0993427		0.119478	ns	g__Lachnoclostridium
node279	(Intercept)	2.98899	0.237849	12.5668	3.2156e-36		9.58008e-36	****	g__Lachnoclostridium
node279	Ageyoung	0.529888	0.326854	1.62118	0.10498		0.126046	ns	g__Lachnoclostridium
node280	(Intercept)	3.12309	0.227926	13.7022	9.84538e-43		3.16995e-42	****	f__Lachnospiraceae
node280	Ageyoung	-0.648232	0.314474	-2.06132	0.0392727		0.0493832	*	f__Lachnospiraceae
node281	(Intercept)	3.11186	0.228284	13.6315	2.60182e-42		8.33975e-42	****	f__Lachnospiraceae
node281	Ageyoung	-0.636999	0.314956	-2.0225	0.0431245		0.0541318	ns	f__Lachnospiraceae
node282	(Intercept)	2.7929	0.392631	7.1133	1.13299e-12		2.39966e-12	****	f__Lachnospiraceae
node282	Ageyoung	-5.7241	0.735567	-7.78189	7.14494e-15		1.66561e-14	****	f__Lachnospiraceae
node283	(Intercept)	2.72188	0.0313274	86.885	0		0	****	f__Lachnospiraceae
node283	Ageyoung	-39.7655	7.74906e+06	-5.13166e-06	0.999996		0.999996	ns	f__Lachnospiraceae
node284	(Intercept)	2.36619	0.0374249	63.225	0		0	****	f__Lachnospiraceae
node284	Ageyoung	-39.4098	7.74906e+06	-5.08576e-06	0.999996		0.999996	ns	f__Lachnospiraceae
node285	(Intercept)	4.20781	0.124154	33.8919	8.76972e-252		5.94024e-251	****	f__Lachnospiraceae
node285	Ageyoung	-0.561139	0.17127	-3.27634	0.00105162		0.00145485	**	f__Lachnospiraceae
node286	(Intercept)	4.18898	0.125885	33.2763	8.50578e-243		5.55196e-242	****	f__Lachnospiraceae
node286	Ageyoung	-0.542308	0.173635	-3.12327	0.00178855		0.00243678	**	f__Lachnospiraceae
node287	(Intercept)	1.04758	0.238594	4.39065	1.13013e-05		1.76783e-05	****	f__Lachnospiraceae
node287	Ageyoung	-0.569278	0.33372	-1.70586	0.0880347		0.106479	ns	f__Lachnospiraceae
node288	(Intercept)	0.971457	0.266001	3.65208	0.000260124		0.000375793	***	g__Lachnospiraceae_FCS020_group
node288	Ageyoung	-0.724597	0.373276	-1.94118	0.0522364		0.0650012	ns	g__Lachnospiraceae_FCS020_group
node289	(Intercept)	4.14479	0.127226	32.5781	8.37661e-233		5.2758e-232	****	f__Lachnospiraceae
node289	Ageyoung	-0.541107	0.175494	-3.08333	0.00204695		0.00278354	**	f__Lachnospiraceae
node290	(Intercept)	3.78215	0.16509	22.9097	3.72031e-116		1.66949e-115	****	f__Lachnospiraceae
node290	Ageyoung	-0.598558	0.227708	-2.62862	0.00857312		0.0113153	*	f__Lachnospiraceae
node291	(Intercept)	3.39821	0.0223386	152.122	0		0	****	g__Lachnospiraceae_FCS020_group
node291	Ageyoung	-40.4419	7.74906e+06	-5.21893e-06	0.999996		0.999996	ns	g__Lachnospiraceae_FCS020_group
node292	(Intercept)	2.63906	0.186993	14.1131	3.15311e-45		1.04812e-44	****	f__Lachnospiraceae
node292	Ageyoung	0.544537	0.256521	2.12277	0.0337729		0.0427671	*	f__Lachnospiraceae
node293	(Intercept)	1.99784	0.239583	8.33885	7.50163e-17		1.85206e-16	****	f__Lachnospiraceae
node293	Ageyoung	1.17687	0.327759	3.59066	0.000329839		0.000472703	***	f__Lachnospiraceae
node294	(Intercept)	2.9546	0.22323	13.2357	5.46023e-40		1.70454e-39	****	f__Lachnospiraceae
node294	Ageyoung	-0.420902	0.307752	-1.36767	0.171416		0.200778	ns	f__Lachnospiraceae
node295	(Intercept)	2.89781	0.262676	11.0319	2.68196e-28		7.49278e-28	****	f__Lachnospiraceae
node295	Ageyoung	-0.8301	0.362751	-2.28835	0.0221173		0.0284082	*	f__Lachnospiraceae
node296	(Intercept)	2.37038	0.394048	6.01548	1.7936e-09		3.40688e-09	****	g__Ruminococcaceae_UCG-014
node296	Ageyoung	-1.15844	0.544708	-2.12672	0.0334432		0.0424244	*	g__Ruminococcaceae_UCG-014
node297	(Intercept)	2.28755	0.416472	5.49268	3.95878e-08		7.17779e-08	****	g__Ruminococcaceae_UCG-014
node297	Ageyoung	-1.07561	0.575336	-1.86953	0.0615494		0.0760628	ns	g__Ruminococcaceae_UCG-014
node298	(Intercept)	2.24578	0.439165	5.11375	3.15825e-07		5.46416e-07	****	g__Ruminococcaceae_UCG-014
node298	Ageyoung	-1.03384	0.606396	-1.70489	0.0882153		0.106479	ns	g__Ruminococcaceae_UCG-014
node299	(Intercept)	4.8794	0.137235	35.5551	6.92897e-277		5.23684e-276	****	o__Clostridiales
node299	Ageyoung	-1.2852	0.189534	-6.78086	1.19465e-11		2.47907e-11	****	o__Clostridiales
node300	(Intercept)	4.85075	0.138578	35.0037	1.97638e-268		1.43337e-267	****	f__Lachnospiraceae
node300	Ageyoung	-1.51997	0.191656	-7.93074	2.17848e-15		5.1793e-15	****	f__Lachnospiraceae
node301	(Intercept)	4.84219	0.14149	34.2227	1.11087e-256		7.66926e-256	****	f__Lachnospiraceae
node301	Ageyoung	-1.5138	0.195644	-7.73753	1.01367e-14		2.32529e-14	****	f__Lachnospiraceae
node302	(Intercept)	4.82939	0.142402	33.9138	4.17236e-252		2.8531e-251	****	f__Lachnospiraceae
node302	Ageyoung	-1.501	0.196888	-7.62361	2.46681e-14		5.55226e-14	****	f__Lachnospiraceae
node303	(Intercept)	3.29749	0.249895	13.1955	9.31153e-40		2.88176e-39	****	g__ASF356
node303	Ageyoung	-1.22642	0.345574	-3.54893	0.000386794		0.000552124	***	g__ASF356
node304	(Intercept)	3.27799	0.336356	9.74559	1.92647e-22		5.10409e-22	****	g__ASF356
node304	Ageyoung	-2.33798	0.467877	-4.99701	5.82275e-07		9.88354e-07	****	g__ASF356
node305	(Intercept)	-0.649345	0.430865	-1.50707	0.131792	negative intercept	0.156927	ns	g__ASF356
node305	Ageyoung	2.33079	0.573101	4.06699	4.76251e-05	negative intercept	7.26004e-05	****	g__ASF356
node306	(Intercept)	-0.649345	0.545126	-1.19118	0.233582	negative intercept	0.269633	ns	g__ASF356
node306	Ageyoung	1.30859	0.737564	1.77421	0.0760291	negative intercept	0.0929964	ns	g__ASF356
node307	(Intercept)	4.58588	0.0123367	371.726	0		0	****	g__Tyzzerella
node307	Ageyoung	-1.59215	0.0286396	-55.5926	0		0	****	g__Tyzzerella
node308	(Intercept)	6.79378	0.114154	59.5144	0		0	****	k__Bacteria
node308	Ageyoung	-0.746632	0.157126	-4.7518	2.01617e-06		3.27514e-06	****	k__Bacteria
node309	(Intercept)	5.24096	0.219594	23.8666	6.80613e-126		3.30189e-125	****	p__Firmicutes
node309	Ageyoung	-1.92411	0.30284	-6.35355	2.10405e-10		4.16172e-10	****	p__Firmicutes
node310	(Intercept)	5.17699	0.222572	23.2599	1.13067e-119		5.20397e-119	****	c__Bacilli
node310	Ageyoung	-1.88511	0.306941	-6.14161	8.16895e-10		1.58522e-09	****	c__Bacilli
node311	(Intercept)	-1.90211	0.754691	-2.52038	0.0117229	negative intercept	0.0153315	*	g__Staphylococcus
node311	Ageyoung	-1.72223	1.22026	-1.41137	0.158136	negative intercept	0.186134	ns	g__Staphylococcus
node312	(Intercept)	5.17615	0.222662	23.2467	1.53601e-119		7.02455e-119	****	o__Lactobacillales
node312	Ageyoung	-1.88526	0.307065	-6.13962	8.27195e-10		1.60088e-09	****	o__Lactobacillales
node313	(Intercept)	5.13501	0.307943	16.6752	1.98662e-62		7.27753e-62	****	g__Lactobacillus
node313	Ageyoung	-1.92363	0.424267	-4.53401	5.78755e-06		9.1935e-06	****	g__Lactobacillus
node314	(Intercept)	5.13501	0.314439	16.3307	5.96902e-60		2.14288e-59	****	g__Lactobacillus
node314	Ageyoung	-3.30189	0.43503	-7.59004	3.19809e-14		7.10907e-14	****	g__Lactobacillus
node315	(Intercept)	1.96492	0.153654	12.7879	1.91583e-37		5.77969e-37	****	o__Lactobacillales
node315	Ageyoung	-1.24545	0.222094	-5.60778	2.04935e-08		3.74411e-08	****	o__Lactobacillales
node316	(Intercept)	1.71689	0.163926	10.4736	1.14249e-25		3.11903e-25	****	g__Streptococcus
node316	Ageyoung	-1.25525	0.238506	-5.26297	1.41749e-07		2.48233e-07	****	g__Streptococcus
node317	(Intercept)	6.55597	0.119108	55.0424	0		0	****	k__Bacteria
node317	Ageyoung	-0.576243	0.163936	-3.51506	0.000439655		0.000625094	***	k__Bacteria
node318	(Intercept)	5.05253	0.18025	28.0306	6.87773e-173		3.85797e-172	****	g__Erysipelatoclostridium
node318	Ageyoung	-0.839713	0.248248	-3.38256	0.000718132		0.0010051	**	g__Erysipelatoclostridium
node319	(Intercept)	6.30448	0.16301	38.6753	0		0	****	k__Bacteria
node319	Ageyoung	-0.512113	0.224336	-2.2828	0.0224424		0.0287744	*	k__Bacteria
node320	(Intercept)	4.80034	0.304989	15.7394	8.12411e-56		2.81793e-55	****	c__Mollicutes
node320	Ageyoung	-2.78811	0.421649	-6.6124	3.78149e-11		7.5841e-11	****	c__Mollicutes
node321	(Intercept)	4.77384	0.319055	14.9625	1.29179e-50		4.4167e-50	****	g__Anaeroplasma
node321	Ageyoung	-2.80533	0.441003	-6.36126	2.00106e-10		3.96895e-10	****	g__Anaeroplasma
node322	(Intercept)	1.1566	0.341471	3.38711	0.000706333		0.00099246	***	f__NA
node322	Ageyoung	-2.29603	0.508173	-4.51821	6.2364e-06		9.8572e-06	****	f__NA
node323	(Intercept)	0.744067	0.510969	1.45619	0.145341		0.171636	ns	f__NA
node323	Ageyoung	-1.8835	0.727778	-2.58802	0.00965302		0.0126939	*	f__NA
node324	(Intercept)	0.557481	0.664922	0.838416	0.401797		0.443149	ns	f__NA
node324	Ageyoung	-1.69692	0.933335	-1.81812	0.0690456		0.0847432	ns	f__NA
node325	(Intercept)	6.05318	0.175652	34.4611	3.071e-260		2.16174e-259	****	f__Erysipelotrichaceae
node325	Ageyoung	-0.283898	0.241716	-1.17451	0.240191		0.27549	ns	f__Erysipelotrichaceae
node326	(Intercept)	6.04072	0.179546	33.6444	3.76009e-248		2.49977e-247	****	f__Erysipelotrichaceae
node326	Ageyoung	-0.271438	0.247072	-1.09862	0.271935		0.309429	ns	f__Erysipelotrichaceae
node327	(Intercept)	6.04025	0.179749	33.6038	1.47461e-247		9.71348e-247	****	f__Erysipelotrichaceae
node327	Ageyoung	-0.270976	0.247352	-1.09551	0.273294		0.310483	ns	f__Erysipelotrichaceae
node328	(Intercept)	6.0363	0.197681	30.5356	8.78888e-205		5.25868e-204	****	f__Erysipelotrichaceae
node328	Ageyoung	-0.27997	0.272025	-1.02921	0.303383		0.341425	ns	f__Erysipelotrichaceae
node329	(Intercept)	6.02907	0.21802	27.6538	2.51428e-168		1.38866e-167	****	f__Erysipelotrichaceae
node329	Ageyoung	-0.274594	0.300009	-0.915286	0.360042		0.399551	ns	f__Erysipelotrichaceae
node330	(Intercept)	6.02767	0.218844	27.5432	5.33486e-167		2.92399e-166	****	f__Erysipelotrichaceae
node330	Ageyoung	-0.273783	0.301143	-0.909147	0.363272		0.402515	ns	f__Erysipelotrichaceae
node331	(Intercept)	5.8567	0.26405	22.1803	5.32684e-109		2.33212e-108	****	f__Erysipelotrichaceae
node331	Ageyoung	-0.130109	0.363336	-0.358095	0.720273		0.768433	ns	f__Erysipelotrichaceae
node332	(Intercept)	5.54167	0.440429	12.5824	2.63741e-36		7.89024e-36	****	g__Faecalibaculum
node332	Ageyoung	-1.759	0.606231	-2.90154	0.00371339		0.00495578	**	g__Faecalibaculum
node333	(Intercept)	4.5482	0.483686	9.40322	5.2917e-21		1.38666e-20	****	g__Dubosiella
node333	Ageyoung	1.0239	0.665476	1.5386	0.123903		0.148271	ns	g__Dubosiella
node334	(Intercept)	4.17714	0.506887	8.24077	1.71108e-16		4.19303e-16	****	g__Dubosiella
node334	Ageyoung	-2.03786	0.698447	-2.9177	0.00352625		0.0047148	**	g__Dubosiella
node335	(Intercept)	0.504838	0.523336	0.964654	0.334718		0.37376	ns	f__Erysipelotrichaceae
node335	Ageyoung	0.911016	0.716753	1.27103	0.203717		0.236299	ns	f__Erysipelotrichaceae
node336	(Intercept)	-0.0303053	0.566431	-0.0535023	0.957332	negative intercept	0.99618	ns	f__Erysipelotrichaceae
node336	Ageyoung	1.44616	0.77263	1.87174	0.0612432	negative intercept	0.0758148	ns	f__Erysipelotrichaceae
node337	(Intercept)	9.93137	0.0129112	769.207	0		0	****	k__Bacteria
node337	Ageyoung	0.133649	0.0177633	7.52387	5.31792e-14		1.17125e-13	****	k__Bacteria
node338	(Intercept)	8.70195	0.0821364	105.945	0		0	****	g__Akkermansia
node338	Ageyoung	-0.125027	0.11302	-1.10624	0.268623		0.306145	ns	g__Akkermansia
node339	(Intercept)	8.32571	0.0019016	4378.26	0		0	****	g__Akkermansia
node339	Ageyoung	0.245791	0.00247845	99.1712	0		0	****	g__Akkermansia
node340	(Intercept)	-0.872488	0.807879	-1.07997	0.280154	negative intercept	0.317774	ns	g__Akkermansia
node340	Ageyoung	5.74013	1.09723	5.23146	1.68177e-07	negative intercept	2.93085e-07	****	g__Akkermansia
node341	(Intercept)	9.5854	0.0268657	356.79	0		0	****	k__Bacteria
node341	Ageyoung	0.223686	0.0369643	6.0514	1.43592e-09		2.74199e-09	****	k__Bacteria
node342	(Intercept)	9.56955	0.0275473	347.387	0		0	****	k__Bacteria
node342	Ageyoung	0.221642	0.0379022	5.84773	4.98321e-09		9.36636e-09	****	k__Bacteria
node343	(Intercept)	9.55509	0.0282204	338.588	0		0	****	o__Bacteroidales
node343	Ageyoung	0.236081	0.0388283	6.08013	1.20083e-09		2.30535e-09	****	o__Bacteroidales
node344	(Intercept)	9.55509	0.028235	338.413	0		0	****	o__Bacteroidales
node344	Ageyoung	0.235225	0.0388483	6.05494	1.40466e-09		2.68946e-09	****	o__Bacteroidales
node345	(Intercept)	4.0783	0.187225	21.7828	3.37648e-105		1.46043e-104	****	f__Muribaculaceae
node345	Ageyoung	3.67375	0.257192	14.2841	2.75014e-46		9.1842e-46	****	f__Muribaculaceae
node346	(Intercept)	3.1824	0.201048	15.829	1.96271e-56		6.87427e-56	****	f__Muribaculaceae
node346	Ageyoung	4.56965	0.275648	16.5778	1.00833e-61		3.67501e-61	****	f__Muribaculaceae
node347	(Intercept)	3.1793	0.201469	15.7806	4.23083e-56		1.47463e-55	****	f__Muribaculaceae
node347	Ageyoung	4.53557	0.276226	16.4198	1.38033e-60		4.9803e-60	****	f__Muribaculaceae
node348	(Intercept)	-1.4321	0.409269	-3.49918	0.000466695	negative intercept	0.000662227	***	f__Muribaculaceae
node348	Ageyoung	7.08356	0.511222	13.8561	1.1681e-43	negative intercept	3.81224e-43	****	f__Muribaculaceae
node349	(Intercept)	3.16931	0.201594	15.7212	1.08219e-55		3.73562e-55	****	f__Muribaculaceae
node349	Ageyoung	4.40972	0.276391	15.9546	2.64542e-57		9.31084e-57	****	f__Muribaculaceae
node350	(Intercept)	3.55364	0.0206683	171.937	0		0	****	f__Muribaculaceae
node350	Ageyoung	-40.5973	7.74906e+06	-5.23899e-06	0.999996		0.999996	ns	f__Muribaculaceae
node351	(Intercept)	9.55089	0.0333184	286.655	0		0	****	o__Bacteroidales
node351	Ageyoung	0.0998617	0.0458447	2.17826	0.0293865		0.0373443	*	o__Bacteroidales
node352	(Intercept)	5.33409	0.154035	34.629	9.26457e-263		6.5861e-262	****	g__Bacteroides
node352	Ageyoung	4.27789	0.211801	20.1977	1.02515e-90		4.2794e-90	****	g__Bacteroides
node353	(Intercept)	-37.4885	8.19865e+06	-4.57252e-06	0.999996	negative intercept	0.999996	ns	g__Bacteroides
node353	Ageyoung	38.1615	8.19865e+06	4.6546e-06	0.999996	negative intercept	0.999996	ns	g__Bacteroides
node354	(Intercept)	9.53604	0.160288	59.4931	0		0	****	g__Parabacteroides
node354	Ageyoung	-3.15458	0.220603	-14.2998	2.19365e-46		7.36001e-46	****	g__Parabacteroides
node355	(Intercept)	2.81281	0.0299352	93.9634	0		0	****	g__Parabacteroides
node355	Ageyoung	-39.8565	7.74906e+06	-5.14339e-06	0.999996		0.999996	ns	g__Parabacteroides
node356	(Intercept)	0.707962	0.0857507	8.25606	1.50564e-16		3.70223e-16	****	g__Parabacteroides
node356	Ageyoung	-37.7516	7.74906e+06	-4.87176e-06	0.999996		0.999996	ns	g__Parabacteroides
node357	(Intercept)	5.43281	0.239219	22.7106	3.51778e-114		1.55911e-113	****	c__Gammaproteobacteria
node357	Ageyoung	0.343976	0.329136	1.04509	0.295982		0.333619	ns	c__Gammaproteobacteria
node358	(Intercept)	4.78388	0.446527	10.7135	8.7955e-27		2.43829e-26	****	c__Gammaproteobacteria
node358	Ageyoung	-6.32878	0.663245	-9.54214	1.39912e-21		3.67973e-21	****	c__Gammaproteobacteria
node359	(Intercept)	4.781	0.487306	9.8111	1.00866e-22		2.69226e-22	****	f__Enterobacteriaceae
node359	Ageyoung	-26.0836	2958.83	-0.00881551	0.992966		0.999996	ns	f__Enterobacteriaceae
