# Supplementary material for: Age and micronutrient effects on the microbiome in a mouse model of zinc depletion and supplementation
Source: PLoS One. 2022 Dec 19;17(12):e0275352. doi: 10.1371/journal.pone.0275352 (PMC9762596; doi:10.1371/journal.pone.0275352)
Supplement: S4 Table — (XLSX) [file pone.0275352.s006.xlsx]

## Sheet: Sheet1
Table S4. Generalized Linear Modeling results indicating 39 clades are significantly different between mice fed different levels of dietary zinc.
Age by Study	Clade	Model Term	Estimate (coefficient) relative to log(Abundance) of Adequate (control) diet	std.error	z.value	p.value	p.adj	taxonomy
old_ZAM2	node214	Dietdeficient	3.36815	1.34979	2.49531	0.0125846	0.0349314	f__Lachnospiraceae
old_ZAM2	node154	Dietdeficient	1.94578	0.70884	2.74503	0.0060506	0.0177162	g__Acetatifactor
old_ZAM2	node146	Dietdeficient	1.819	0.751469	2.4206	0.0154951	0.0423223	g__Acetatifactor
young_ZAM1	node348	Dietsupplemented	1.52519	0.637744	2.39154	0.016778	0.0451451	f__Muribaculaceae
young_ZAM1	node28	Dietsupplemented	-1.46176	0.616846	-2.36973	0.0178013	0.0475567	f__Clostridiales_vadinBB60_group
young_ZAM2	node184	Dietdeficient	1.43423	0.586671	2.4447	0.0144974	0.0397244	f__Lachnospiraceae
young_ZAM1	node212	Dietsupplemented	-1.34638	0.455937	-2.95299	0.0031471	0.00955317	f__Lachnospiraceae
old_ZAM1	node24	Dietsupplemented	1.34507	0.350405	3.83861	0.000123734	0.00041277	o__Clostridiales
old_ZAM1	node143	Dietsupplemented	1.29311	0.425878	3.03633	0.0023948	0.00731285	f__Lachnospiraceae
old_ZAM1	node167	Dietsupplemented	1.23052	0.467164	2.63403	0.00843785	0.0240198	f__Lachnospiraceae
old_ZAM2	node103	Dietdeficient	1.15813	0.444468	2.60565	0.00916996	0.0259309	f__Ruminococcaceae
young_ZAM1	node182	Dietsupplemented	-1.12907	0.420551	-2.68473	0.00725876	0.0209425	f__Lachnospiraceae
young_ZAM1	node179	Dietsupplemented	-1.11277	0.417562	-2.66493	0.0077005	0.0220731	f__Lachnospiraceae
young_ZAM1	node178	Dietsupplemented	-1.08912	0.416429	-2.61539	0.00891266	0.0252591	f__Lachnospiraceae
old_ZAM2	node316	Dietdeficient	1.08691	0.389859	2.78796	0.00530406	0.015728	g__Streptococcus
old_ZAM2	node254	Dietdeficient	1.07884	0.378389	2.85114	0.00435625	0.0130078	g__Marvinbryantia
old_ZAM1	node139	Dietsupplemented	1.07324	0.413845	2.59335	0.00950471	0.0268184	f__Lachnospiraceae
old_ZAM2	node253	Dietdeficient	1.05068	0.375619	2.79718	0.00515501	0.0153038	f__Lachnospiraceae
young_ZAM2	node339	Dietdeficient	1.04112	0.125302	8.30889	9.65992e-17	4.47536e-16	g__Akkermansia
young_ZAM2	node338	Dietdeficient	1.03122	0.123237	8.36776	5.87242e-17	2.73051e-16	g__Akkermansia
young_ZAM1	node177	Dietsupplemented	-0.966937	0.305866	-3.16131	0.00157061	0.00488338	f__Lachnospiraceae
old_ZAM1	node138	Dietsupplemented	0.953276	0.380522	2.50518	0.0122389	0.0341286	f__Lachnospiraceae
old_ZAM2	node265	Dietdeficient	0.950217	0.295086	3.22014	0.00128127	0.00402282	f__Lachnospiraceae
young_ZAM1	node176	Dietsupplemented	-0.908448	0.296963	-3.05913	0.0022198	0.00682729	f__Lachnospiraceae
old_ZAM2	node266	Dietdeficient	0.896313	0.29318	3.05721	0.00223408	0.00685474	g__Lachnospiraceae_UCG-006
old_ZAM2	node276	Dietdeficient	0.719745	0.292181	2.46336	0.0137643	0.0378371	g__Lachnoclostridium
old_ZAM2	node89	Dietdeficient	0.613317	0.259104	2.36707	0.0179297	0.0478	f__Ruminococcaceae
old_ZAM2	node88	Dietdeficient	0.610917	0.25949	2.3543	0.0185577	0.0492693	f__Ruminococcaceae
old_ZAM2	node96	Dietdeficient	0.559528	0.0622462	8.98896	2.49588e-19	1.20878e-18	f__Ruminococcaceae
young_ZAM2	node352	Dietdeficient	-0.328274	0.10735	-3.05798	0.00222835	0.00684536	g__Bacteroides
old_ZAM1	node313	Dietsupplemented	0.292092	0.0629175	4.64246	3.44285e-06	1.21496e-05	g__Lactobacillus
old_ZAM1	node314	Dietsupplemented	0.292092	0.0629175	4.64246	3.44285e-06	1.21496e-05	g__Lactobacillus
young_ZAM2	node342	Dietdeficient	-0.274928	0.0406138	-6.76932	1.29386e-11	5.47007e-11	k__Bacteria
young_ZAM2	node343	Dietdeficient	-0.274928	0.0406138	-6.76932	1.29386e-11	5.47007e-11	o__Bacteroidales
young_ZAM2	node344	Dietdeficient	-0.274928	0.0406138	-6.76932	1.29386e-11	5.47007e-11	o__Bacteroidales
young_ZAM2	node341	Dietdeficient	-0.272202	0.037689	-7.22231	5.11116e-13	2.2008e-12	k__Bacteria
old_ZAM2	node268	Dietdeficient	-0.257092	0.00712729	-36.0715	6.34231e-285	1.4508e-283	g__Lachnospiraceae_UCG-006
old_ZAM2	node269	Dietdeficient	-0.257092	0.00712729	-36.0715	6.34231e-285	1.4508e-283	g__Lachnospiraceae_UCG-006
old_ZAM2	node210	Dietdeficient	-0.101762	0.00673586	-15.1075	1.4457e-51	1.08938e-50	f__Lachnospiraceae
