# Supplementary material for: Age and micronutrient effects on the microbiome in a mouse model of zinc depletion and supplementation
Source: PLoS One. 2022 Dec 19;17(12):e0275352. doi: 10.1371/journal.pone.0275352 (PMC9762596; doi:10.1371/journal.pone.0275352)
Supplement: S5 Table — (XLSX) [file pone.0275352.s007.xlsx]

## Sheet: Sheet1
S5 Table. Generalized Linear Modeling results indicating 103 clades are significantly associated with IL-6.
Age	Clade	Model Term	Estimate (coefficient) association with IL-6 measurement	std.error	z.value	p.value	p.adj	label	taxonomy
young	node169	wk6_WB_LPS_IL6	-0.00612428	0.000210115	-29.1473	9.04365e-187	1.40999e-185	*	f__Lachnospiraceae
young	node133	wk6_WB_LPS_IL6	-0.00604922	0.000427008	-14.1665	1.47667e-45	8.33743e-45	*	f__Ruminococcaceae
young	node332	wk6_WB_LPS_IL6	-0.00566076	0.000147165	-38.4653	0	0	*	g__Faecalibaculum
young	node268	wk6_WB_LPS_IL6	-0.00553029	0.00169115	-3.27013	0.001075	0.00253855	*	g__Lachnospiraceae_UCG-006
old	node346	wk6_WB_LPS_IL6	-0.00483348	0.00140798	-3.43291	0.000597133	0.00143479	*	f__Muribaculaceae
old	node347	wk6_WB_LPS_IL6	-0.00483348	0.00140798	-3.43291	0.000597133	0.00143479	*	f__Muribaculaceae
old	node349	wk6_WB_LPS_IL6	-0.00483067	0.00140639	-3.4348	0.000592996	0.00142986	*	f__Muribaculaceae
old	node121	wk6_WB_LPS_IL6	0.00466564	0.00171656	2.71802	0.00656731	0.0142795	*	f__Ruminococcaceae
old	node332	wk6_WB_LPS_IL6	-0.00424694	0.00106087	-4.00326	6.24759e-05	0.000161426	*	g__Faecalibaculum
old	node120	wk6_WB_LPS_IL6	0.00394904	0.00129166	3.05735	0.00223303	0.00508924	*	f__Ruminococcaceae
young	node222	wk6_WB_LPS_IL6	0.00342588	0.00140913	2.4312	0.015049	0.0317161	*	f__Lachnospiraceae
old	node221	wk6_WB_LPS_IL6	-0.00326432	0.000698647	-4.67234	2.97787e-06	8.15497e-06	*	g__Lachnospiraceae_NK4A136_group
old	node305	wk6_WB_LPS_IL6	-0.00326425	0.00142609	-2.28895	0.022082	0.045422	*	g__ASF356
old	node306	wk6_WB_LPS_IL6	-0.00326425	0.00142609	-2.28895	0.022082	0.045422	*	g__ASF356
young	node24	wk6_WB_LPS_IL6	0.00312276	0.00119535	2.61243	0.00899017	0.0193939	*	o__Clostridiales
old	node158	wk6_WB_LPS_IL6	0.00311477	0.000850902	3.66055	0.00025167	0.000624396	*	g__Acetatifactor
old	node119	wk6_WB_LPS_IL6	0.00288376	0.000733519	3.9314	8.44531e-05	0.000216175	*	f__Ruminococcaceae
old	node154	wk6_WB_LPS_IL6	0.00274348	0.000853061	3.21604	0.00129974	0.00304829	*	g__Acetatifactor
young	node267	wk6_WB_LPS_IL6	0.00270533	0.000884084	3.06003	0.00221312	0.00505225	*	g__Lachnospiraceae_UCG-006
young	node212	wk6_WB_LPS_IL6	0.0026012	0.000837112	3.10735	0.00188773	0.0043383	*	f__Lachnospiraceae
young	node213	wk6_WB_LPS_IL6	0.0025976	0.000841474	3.08696	0.00202215	0.0046317	*	f__Lachnospiraceae
young	node147	wk6_WB_LPS_IL6	0.00253448	0.000198388	12.7754	2.25018e-37	1.15196e-36	*	g__Acetatifactor
young	node148	wk6_WB_LPS_IL6	0.00253448	0.000198388	12.7754	2.25018e-37	1.15196e-36	*	g__Acetatifactor
young	node232	wk6_WB_LPS_IL6	0.00253396	0.000155324	16.3141	7.84128e-60	5.19722e-59	*	f__Lachnospiraceae
old	node279	wk6_WB_LPS_IL6	-0.00251197	0.000120633	-20.8233	2.66348e-96	2.61021e-95	*	g__Lachnoclostridium
old	node278	wk6_WB_LPS_IL6	-0.00244992	0.000119055	-20.5781	4.30891e-94	4.19278e-93	*	g__Lachnoclostridium
young	node353	wk6_WB_LPS_IL6	-0.0022814	0.000630623	-3.6177	0.000297236	0.000730839	*	g__Bacteroides
young	node335	wk6_WB_LPS_IL6	-0.00227665	0.000898357	-2.53424	0.0112692	0.02386	*	f__Erysipelotrichaceae
young	node336	wk6_WB_LPS_IL6	-0.00227665	0.000898357	-2.53424	0.0112692	0.02386	*	f__Erysipelotrichaceae
old	node38	wk6_WB_LPS_IL6	-0.00226449	0.000666033	-3.39997	0.000673926	0.00160805	*	f__Clostridiales_vadinBB60_group
young	node202	wk6_WB_LPS_IL6	-0.00224832	0.000930116	-2.41725	0.0156384	0.0329078	*	f__Lachnospiraceae
young	node182	wk6_WB_LPS_IL6	0.00220307	0.000704787	3.12587	0.00177282	0.00409479	*	f__Lachnospiraceae
young	node179	wk6_WB_LPS_IL6	0.00219509	0.000698612	3.14207	0.00167755	0.00388784	*	f__Lachnospiraceae
young	node265	wk6_WB_LPS_IL6	0.0021642	0.000753783	2.87112	0.00409022	0.00908054	*	f__Lachnospiraceae
young	node266	wk6_WB_LPS_IL6	0.0021642	0.000753783	2.87112	0.00409022	0.00908054	*	g__Lachnospiraceae_UCG-006
young	node314	wk6_WB_LPS_IL6	0.00214079	0.000112903	18.9613	3.56343e-80	3.03666e-79	*	g__Lactobacillus
young	node178	wk6_WB_LPS_IL6	0.00210578	0.000692805	3.0395	0.00236971	0.00538285	*	f__Lachnospiraceae
young	node240	wk6_WB_LPS_IL6	0.00208385	0.000180792	11.5262	9.73438e-31	4.57382e-30	*	f__Lachnospiraceae
old	node164	wk6_WB_LPS_IL6	-0.00208124	0.000391212	-5.31996	1.03787e-07	2.97279e-07	*	g__Acetatifactor
old	node356	wk6_WB_LPS_IL6	-0.00205017	0.000376856	-5.4402	5.322e-08	1.54372e-07	*	g__Parabacteroides
old	node159	wk6_WB_LPS_IL6	0.00201203	3.43333e-05	58.6028	0	0	*	g__Acetatifactor
old	node116	wk6_WB_LPS_IL6	0.00196213	0.000540033	3.63335	0.000279761	0.000691589	*	f__Ruminococcaceae
old	node115	wk6_WB_LPS_IL6	0.00194398	0.000539816	3.60119	0.000316768	0.000776082	*	f__Ruminococcaceae
young	node145	wk6_WB_LPS_IL6	-0.00191537	0.000302348	-6.335	2.37336e-10	7.33388e-10	*	f__Lachnospiraceae
young	node173	wk6_WB_LPS_IL6	-0.00190313	8.38451e-05	-22.6981	4.67402e-114	5.2998e-113	*	f__Lachnospiraceae
young	node174	wk6_WB_LPS_IL6	-0.00190313	8.38451e-05	-22.6981	4.67402e-114	5.2998e-113	*	g__Lachnospiraceae_NK4A136_group
young	node175	wk6_WB_LPS_IL6	-0.00189979	8.75199e-05	-21.7069	1.76463e-104	1.89146e-103	*	g__Lachnospiraceae_NK4A136_group
young	node170	wk6_WB_LPS_IL6	-0.0018537	8.19456e-05	-22.6211	2.68847e-113	2.99885e-112	*	f__Lachnospiraceae
old	node114	wk6_WB_LPS_IL6	0.00184592	0.000507229	3.63922	0.00027347	0.000677257	*	f__Ruminococcaceae
young	node226	wk6_WB_LPS_IL6	0.00181824	2.824e-05	64.3855	0	0	*	f__Lachnospiraceae
young	node223	wk6_WB_LPS_IL6	0.00181753	2.82221e-05	64.401	0	0	*	f__Lachnospiraceae
young	node224	wk6_WB_LPS_IL6	0.00181753	2.82221e-05	64.401	0	0	*	f__Lachnospiraceae
young	node225	wk6_WB_LPS_IL6	0.00181753	2.82221e-05	64.401	0	0	*	f__Lachnospiraceae
young	node126	wk6_WB_LPS_IL6	-0.00178775	0.000619918	-2.88384	0.00392857	0.00876423	*	g__Ruminiclostridium_5
young	node127	wk6_WB_LPS_IL6	-0.00178775	0.000619918	-2.88384	0.00392857	0.00876423	*	g__Ruminiclostridium_5
young	node25	wk6_WB_LPS_IL6	0.0017543	7.84619e-05	22.3587	9.9444e-111	1.0915e-109	*	g__Clostridium_sensu_stricto_1
young	node177	wk6_WB_LPS_IL6	0.00161737	0.000580551	2.78593	0.00533749	0.0116981	*	f__Lachnospiraceae
young	node164	wk6_WB_LPS_IL6	0.00155648	9.64944e-05	16.1302	1.56472e-58	1.02717e-57	*	g__Acetatifactor
young	node296	wk6_WB_LPS_IL6	-0.00155463	0.000546147	-2.84654	0.00441972	0.00974897	*	g__Ruminococcaceae_UCG-014
young	node297	wk6_WB_LPS_IL6	-0.00155463	0.000546147	-2.84654	0.00441972	0.00974897	*	g__Ruminococcaceae_UCG-014
young	node298	wk6_WB_LPS_IL6	-0.00155463	0.000546147	-2.84654	0.00441972	0.00974897	*	g__Ruminococcaceae_UCG-014
old	node226	wk6_WB_LPS_IL6	-0.00154896	3.55505e-05	-43.5708	0	0	*	f__Lachnospiraceae
old	node225	wk6_WB_LPS_IL6	-0.00153456	3.54109e-05	-43.3359	0	0	*	f__Lachnospiraceae
young	node299	wk6_WB_LPS_IL6	0.00153041	0.000655624	2.33427	0.0195813	0.0407054	*	o__Clostridiales
young	node176	wk6_WB_LPS_IL6	0.00152373	0.000554951	2.7457	0.00603814	0.0132126	*	f__Lachnospiraceae
young	node119	wk6_WB_LPS_IL6	-0.00152074	0.000660041	-2.30401	0.0212221	0.0437845	*	f__Ruminococcaceae
young	node101	wk6_WB_LPS_IL6	0.00149571	0.000642029	2.32966	0.0198239	0.0411473	*	f__Ruminococcaceae
old	node127	wk6_WB_LPS_IL6	-0.00145605	0.000338388	-4.30289	1.68584e-05	4.49121e-05	*	g__Ruminiclostridium_5
old	node152	wk6_WB_LPS_IL6	-0.00140587	4.25082e-05	-33.0729	7.29665e-240	1.30013e-238	*	g__Acetatifactor
old	node153	wk6_WB_LPS_IL6	-0.00138912	5.89967e-05	-23.5458	1.38726e-122	1.65506e-121	*	g__Acetatifactor
young	node349	wk6_WB_LPS_IL6	-0.00126871	0.000451613	-2.80929	0.00496514	0.0108995	*	f__Muribaculaceae
old	node165	wk6_WB_LPS_IL6	-0.00121893	0.000459972	-2.65002	0.00804874	0.0173903	*	g__Acetatifactor
young	node76	wk6_WB_LPS_IL6	-0.00118639	0.000125306	-9.46793	2.85456e-21	1.12219e-20	*	g__Ruminiclostridium
young	node347	wk6_WB_LPS_IL6	-0.00117991	0.000442361	-2.6673	0.00764639	0.0165471	*	f__Muribaculaceae
young	node77	wk6_WB_LPS_IL6	-0.00104489	0.000135659	-7.70232	1.3362e-14	4.51542e-14	*	g__Ruminiclostridium
old	node80	wk6_WB_LPS_IL6	0.000989215	0.000119156	8.30188	1.02479e-16	3.63311e-16	*	g__Ruminiclostridium
young	node295	wk6_WB_LPS_IL6	-0.00090163	0.000194512	-4.63535	3.56338e-06	9.7196e-06	*	f__Lachnospiraceae
young	node305	wk6_WB_LPS_IL6	0.000897551	0.000206032	4.35636	1.32246e-05	3.54377e-05	*	g__ASF356
young	node165	wk6_WB_LPS_IL6	-0.000877599	0.000209291	-4.19321	2.75037e-05	7.29886e-05	*	g__Acetatifactor
old	node271	wk6_WB_LPS_IL6	-0.000843196	0.000309966	-2.72029	0.0065225	0.0142046	*	g__Lachnoclostridium
old	node33	wk6_WB_LPS_IL6	-0.000828124	0.000168617	-4.91127	9.04899e-07	2.5441e-06	*	f__Clostridiales_vadinBB60_group
old	node145	wk6_WB_LPS_IL6	-0.00081824	6.58192e-05	-12.4316	1.76005e-35	8.81309e-35	*	f__Lachnospiraceae
old	node54	wk6_WB_LPS_IL6	-0.000768523	0.000337365	-2.27801	0.0227257	0.0466761	*	f__Ruminococcaceae
young	node239	wk6_WB_LPS_IL6	0.000766743	0.000203628	3.76542	0.000166269	0.000417805	*	g__Lachnospiraceae_NK4A136_group
young	node313	wk6_WB_LPS_IL6	0.000754528	9.30956e-05	8.10487	5.28003e-16	1.84801e-15	*	g__Lactobacillus
young	node334	wk6_WB_LPS_IL6	0.000723431	0.000154481	4.68298	2.82728e-06	7.75806e-06	*	g__Dubosiella
young	node68	wk6_WB_LPS_IL6	0.000689784	6.65719e-05	10.3615	3.7114e-25	1.5572e-24	*	g__Ruminiclostridium_9
old	node156	wk6_WB_LPS_IL6	0.00065961	6.66003e-05	9.90401	3.99915e-23	1.61377e-22	*	g__Acetatifactor
old	node220	wk6_WB_LPS_IL6	0.000648629	2.90116e-05	22.3575	1.01978e-110	1.11042e-109	*	g__Lachnospiraceae_NK4A136_group
old	node155	wk6_WB_LPS_IL6	0.000643326	5.60668e-05	11.4743	1.7765e-30	8.31863e-30	*	g__Acetatifactor
young	node159	wk6_WB_LPS_IL6	0.000633869	3.48547e-05	18.186	6.65988e-74	5.25135e-73	*	g__Acetatifactor
old	node157	wk6_WB_LPS_IL6	0.000573773	8.45199e-05	6.78861	1.13222e-11	3.65506e-11	*	g__Acetatifactor
old	node293	wk6_WB_LPS_IL6	-0.00057163	0.000142217	-4.01943	5.83399e-05	0.000151023	*	f__Lachnospiraceae
old	node190	wk6_WB_LPS_IL6	0.000505709	0.000158705	3.18647	0.0014402	0.00336046	*	f__Lachnospiraceae
old	node189	wk6_WB_LPS_IL6	0.000501136	0.000157253	3.18681	0.00143852	0.00336046	*	f__Lachnospiraceae
young	node307	wk6_WB_LPS_IL6	0.000365567	0.000105679	3.4592	0.000541775	0.00131096	*	g__Tyzzerella
old	node307	wk6_WB_LPS_IL6	-0.000354781	4.43691e-05	-7.99613	1.28393e-15	4.44836e-15	*	g__Tyzzerella
old	node29	wk6_WB_LPS_IL6	-0.00032812	0.000140148	-2.34125	0.0192194	0.0400138	*	f__Clostridiales_vadinBB60_group
old	node30	wk6_WB_LPS_IL6	-0.00032812	0.000140148	-2.34125	0.0192194	0.0400138	*	f__Clostridiales_vadinBB60_group
old	node174	wk6_WB_LPS_IL6	0.000232357	4.21883e-05	5.50761	3.63728e-08	1.06178e-07	*	g__Lachnospiraceae_NK4A136_group
old	node175	wk6_WB_LPS_IL6	0.000232357	4.21883e-05	5.50761	3.63728e-08	1.06178e-07	*	g__Lachnospiraceae_NK4A136_group
old	node350	wk6_WB_LPS_IL6	0.000168276	7.43408e-05	2.26357	0.0236003	0.0483277	*	f__Muribaculaceae
old	node339	wk6_WB_LPS_IL6	-6.24911e-05	7.30515e-06	-8.5544	1.18488e-17	4.33507e-17	*	g__Akkermansia
