# Supplementary material for: Age and micronutrient effects on the microbiome in a mouse model of zinc depletion and supplementation
Source: PLoS One. 2022 Dec 19;17(12):e0275352. doi: 10.1371/journal.pone.0275352 (PMC9762596; doi:10.1371/journal.pone.0275352)
Supplement: S6 Table — (XLSX) [file pone.0275352.s008.xlsx]

## Sheet: Fecal_metadata
S6 Table. Sample metadata including host serum zinc and whole blood LPS-induced IL-6 values.
Sample	host_subject_id	Timepoint	Sample Type	Diet	Age	agexdiet	Study	serum_zinc (ug/mL)	wk6_WB_LPS_IL6 (pg/mL)	Insufficient sequencing depth?
ZAM1_s1_YZA	ZAM1_1	wk0	fecal	adequate	young	YZA	ZAM1	0.87	761	FALSE
ZAM1_s2_YZA	ZAM1_2	wk0	fecal	adequate	young	YZA	ZAM1	0.77	533.1	FALSE
ZAM1_s3_YZA	ZAM1_3	wk0	fecal	adequate	young	YZA	ZAM1	0.71	583.3	FALSE
ZAM1_s4_YZA	ZAM1_4	wk0	fecal	adequate	young	YZA	ZAM1	0.7	341.4	FALSE
ZAM1_s5_YZA	ZAM1_5	wk0	fecal	adequate	young	YZA	ZAM1	0.73	233.7	FALSE
ZAM1_s6_YZA	ZAM1_6	wk0	fecal	adequate	young	YZA	ZAM1	0.65	613	FALSE
ZAM1_s7_YZA	ZAM1_7	wk0	fecal	adequate	young	YZA	ZAM1	0.66	663.5	FALSE
ZAM1_s8_YZA	ZAM1_8	wk0	fecal	adequate	young	YZA	ZAM1	0.64	644.1	FALSE
ZAM1_s9_YZA	ZAM1_9	wk0	fecal	adequate	young	YZA	ZAM1	0.56	506.9	FALSE
ZAM1_s10_YZA	ZAM1_10	wk0	fecal	adequate	young	YZA	ZAM1	0.61	265.1	FALSE
ZAM1_s11_OZA	ZAM1_11	wk0	fecal	adequate	old	OZA	ZAM1	NA	2153.1	FALSE
ZAM1_s12_OZA	ZAM1_12	wk0	fecal	adequate	old	OZA	ZAM1	0.6	768.5	FALSE
ZAM1_s13_OZA	ZAM1_13	wk0	fecal	adequate	old	OZA	ZAM1	0.46	814.7	FALSE
ZAM1_s14_OZA	ZAM1_14	wk0	fecal	adequate	old	OZA	ZAM1	0.79	1037.8	FALSE
ZAM1_s15_OZA	ZAM1_15	wk0	fecal	adequate	old	OZA	ZAM1	0.62	337.8	FALSE
ZAM1_s16_OZA	ZAM1_16	wk0	fecal	adequate	old	OZA	ZAM1	0.55	768.5	TRUE
ZAM1_s17_OZA	ZAM1_17	wk0	fecal	adequate	old	OZA	ZAM1	NA	NA	FALSE
ZAM1_s18_OZA	ZAM1_18	wk0	fecal	adequate	old	OZA	ZAM1	0.64	1211	FALSE
ZAM1_s19_OZA	ZAM1_19	wk0	fecal	adequate	old	OZA	ZAM1	0.58	1912.3	FALSE
ZAM1_s20_YZS	ZAM1_20	wk0	fecal	supplemented	young	YZS	ZAM1	0.83	538.5	FALSE
ZAM1_s21_YZS	ZAM1_21	wk0	fecal	supplemented	young	YZS	ZAM1	0.82	1047.8	FALSE
ZAM1_s22_YZS	ZAM1_22	wk0	fecal	supplemented	young	YZS	ZAM1	0.66	146.1	FALSE
ZAM1_s23_YZS	ZAM1_23	wk0	fecal	supplemented	young	YZS	ZAM1	0.81	1321	FALSE
ZAM1_s24_YZS	ZAM1_24	wk0	fecal	supplemented	young	YZS	ZAM1	0.72	783.6	FALSE
ZAM1_s25_YZS	ZAM1_25	wk0	fecal	supplemented	young	YZS	ZAM1	0.87	467.3	FALSE
ZAM1_s26_YZS	ZAM1_26	wk0	fecal	supplemented	young	YZS	ZAM1	0.69	481.8	FALSE
ZAM1_s27_YZS	ZAM1_27	wk0	fecal	supplemented	young	YZS	ZAM1	0.7	1270.9	FALSE
ZAM1_s28_YZS	ZAM1_28	wk0	fecal	supplemented	young	YZS	ZAM1	0.79	571.8	FALSE
ZAM1_s29_YZS	ZAM1_29	wk0	fecal	supplemented	young	YZS	ZAM1	0.85	244.8	FALSE
ZAM1_s30_OZS	ZAM1_30	wk0	fecal	supplemented	old	OZS	ZAM1	0.59	690.1	FALSE
ZAM1_s31_OZS	ZAM1_31	wk0	fecal	supplemented	old	OZS	ZAM1	NA	NA	FALSE
ZAM1_s32_OZS	ZAM1_32	wk0	fecal	supplemented	old	OZS	ZAM1	0.71	663.5	FALSE
ZAM1_s33_OZS	ZAM1_33	wk0	fecal	supplemented	old	OZS	ZAM1	0.79	933.1	FALSE
ZAM1_s34_OZS	ZAM1_34	wk0	fecal	supplemented	old	OZS	ZAM1	0.61	1234.6	FALSE
ZAM1_s35_OZS	ZAM1_35	wk0	fecal	supplemented	old	OZS	ZAM1	0.77	1017.9	TRUE
ZAM1_s36_OZS	ZAM1_36	wk0	fecal	supplemented	old	OZS	ZAM1	0.82	951.4	FALSE
ZAM1_s37_OZS	ZAM1_37	wk0	fecal	supplemented	old	OZS	ZAM1	0.71	1199.4	FALSE
ZAM1_s38_OZS	ZAM1_38	wk0	fecal	supplemented	old	OZS	ZAM1	0.66	731.9	FALSE
ZAM1_s39_YZA	ZAM1_1	wk6	fecal	adequate	young	YZA	ZAM1	0.87	761	FALSE
ZAM1_s40_YZA	ZAM1_2	wk6	fecal	adequate	young	YZA	ZAM1	0.77	533.1	FALSE
ZAM1_s41_YZA	ZAM1_3	wk6	fecal	adequate	young	YZA	ZAM1	0.71	583.3	FALSE
ZAM1_s42_YZA	ZAM1_4	wk6	fecal	adequate	young	YZA	ZAM1	0.7	341.4	TRUE
ZAM1_s43_YZA	ZAM1_5	wk6	fecal	adequate	young	YZA	ZAM1	0.73	233.7	FALSE
ZAM1_s44_YZA	ZAM1_6	wk6	fecal	adequate	young	YZA	ZAM1	0.65	613	FALSE
ZAM1_s45_YZA	ZAM1_7	wk6	fecal	adequate	young	YZA	ZAM1	0.66	663.5	FALSE
ZAM1_s46_YZA	ZAM1_8	wk6	fecal	adequate	young	YZA	ZAM1	0.64	644.1	FALSE
ZAM1_s47_YZA	ZAM1_9	wk6	fecal	adequate	young	YZA	ZAM1	0.56	506.9	FALSE
ZAM1_s48_YZA	ZAM1_10	wk6	fecal	adequate	young	YZA	ZAM1	0.61	265.1	FALSE
ZAM1_s49_OZA	ZAM1_12	wk6	fecal	adequate	old	OZA	ZAM1	0.6	768.5	FALSE
ZAM1_s50_OZA	ZAM1_13	wk6	fecal	adequate	old	OZA	ZAM1	0.46	814.7	FALSE
ZAM1_s51_OZA	ZAM1_14	wk6	fecal	adequate	old	OZA	ZAM1	0.79	1037.8	FALSE
ZAM1_s52_OZA	ZAM1_15	wk6	fecal	adequate	old	OZA	ZAM1	0.62	337.8	FALSE
ZAM1_s53_OZA	ZAM1_16	wk6	fecal	adequate	old	OZA	ZAM1	0.55	768.5	FALSE
ZAM1_s54_OZA	ZAM1_17	wk6	fecal	adequate	old	OZA	ZAM1	NA	NA	FALSE
ZAM1_s55_OZA	ZAM1_18	wk6	fecal	adequate	old	OZA	ZAM1	0.64	1211	FALSE
ZAM1_s56_OZA	ZAM1_19	wk6	fecal	adequate	old	OZA	ZAM1	0.58	1912.3	FALSE
ZAM1_s57_YZS	ZAM1_20	wk6	fecal	supplemented	young	YZS	ZAM1	0.83	538.5	TRUE
ZAM1_s58_YZS	ZAM1_21	wk6	fecal	supplemented	young	YZS	ZAM1	0.82	1047.8	FALSE
ZAM1_s59_YZS	ZAM1_22	wk6	fecal	supplemented	young	YZS	ZAM1	0.66	146.1	FALSE
ZAM1_s60_YZS	ZAM1_23	wk6	fecal	supplemented	young	YZS	ZAM1	0.81	1321	FALSE
ZAM1_s61_YZS	ZAM1_24	wk6	fecal	supplemented	young	YZS	ZAM1	0.72	783.6	FALSE
ZAM1_s62_YZS	ZAM1_25	wk6	fecal	supplemented	young	YZS	ZAM1	0.87	467.3	FALSE
ZAM1_s63_YZS	ZAM1_26	wk6	fecal	supplemented	young	YZS	ZAM1	0.69	481.8	FALSE
ZAM1_s64_YZS	ZAM1_27	wk6	fecal	supplemented	young	YZS	ZAM1	0.7	1270.9	TRUE
ZAM1_s65_YZS	ZAM1_28	wk6	fecal	supplemented	young	YZS	ZAM1	0.79	571.8	FALSE
ZAM1_s66_YZS	ZAM1_29	wk6	fecal	supplemented	young	YZS	ZAM1	0.85	244.8	FALSE
ZAM1_s67_OZS	ZAM1_30	wk6	fecal	supplemented	old	OZS	ZAM1	0.59	690.1	FALSE
ZAM1_s68_OZS	ZAM1_31	wk6	fecal	supplemented	old	OZS	ZAM1	NA	NA	TRUE
ZAM1_s69_OZS	ZAM1_32	wk6	fecal	supplemented	old	OZS	ZAM1	0.71	663.5	FALSE
ZAM1_s70_OZS	ZAM1_33	wk6	fecal	supplemented	old	OZS	ZAM1	0.79	933.1	FALSE
ZAM1_s71_OZS	ZAM1_34	wk6	fecal	supplemented	old	OZS	ZAM1	0.61	1234.6	FALSE
ZAM1_s72_OZS	ZAM1_35	wk6	fecal	supplemented	old	OZS	ZAM1	0.77	1017.9	FALSE
ZAM1_s73_OZS	ZAM1_36	wk6	fecal	supplemented	old	OZS	ZAM1	0.82	951.4	FALSE
ZAM1_s74_OZS	ZAM1_37	wk6	fecal	supplemented	old	OZS	ZAM1	0.71	1199.4	FALSE
ZAM1_s75_OZS	ZAM1_38	wk6	fecal	supplemented	old	OZS	ZAM1	0.66	731.9	FALSE
ZAM2_s1_YZD	ZAM2_1	wk0	fecal	deficient	young	YZD	ZAM2	0.51	151.8	FALSE
ZAM2_s2_YZD	ZAM2_2	wk0	fecal	deficient	young	YZD	ZAM2	0.74	59.3	FALSE
ZAM2_s3_YZD	ZAM2_3	wk0	fecal	deficient	young	YZD	ZAM2	0.5	232.6	FALSE
ZAM2_s4_YZD	ZAM2_4	wk0	fecal	deficient	young	YZD	ZAM2	0.58	431	FALSE
ZAM2_s5_YZD	ZAM2_5	wk0	fecal	deficient	young	YZD	ZAM2	0.6	115.1	FALSE
ZAM2_s6_YZD	ZAM2_6	wk0	fecal	deficient	young	YZD	ZAM2	0.72	171.8	FALSE
ZAM2_s7_YZD	ZAM2_7	wk0	fecal	deficient	young	YZD	ZAM2	0.62	380.9	FALSE
ZAM2_s8_YZD	ZAM2_8	wk0	fecal	deficient	young	YZD	ZAM2	0.6	209.6	FALSE
ZAM2_s9_YZD	ZAM2_9	wk0	fecal	deficient	young	YZD	ZAM2	0.55	95.9	FALSE
ZAM2_s10_YZD	ZAM2_10	wk0	fecal	deficient	young	YZD	ZAM2	0.72	47.7	FALSE
ZAM2_s11_OZD	ZAM2_11	wk0	fecal	deficient	old	OZD	ZAM2	0.51	557.9	FALSE
ZAM2_s12_OZD	ZAM2_12	wk0	fecal	deficient	old	OZD	ZAM2	0.75	474.1	FALSE
ZAM2_s13_OZD	ZAM2_13	wk0	fecal	deficient	old	OZD	ZAM2	0.47	644.3	TRUE
ZAM2_s14_OZD	ZAM2_14	wk0	fecal	deficient	old	OZD	ZAM2	0.43	497.3	FALSE
ZAM2_s15_OZD	ZAM2_15	wk0	fecal	deficient	old	OZD	ZAM2	0.43	370.2	FALSE
ZAM2_s16_OZD	ZAM2_16	wk0	fecal	deficient	old	OZD	ZAM2	0.49	931.1	FALSE
ZAM2_s17_OZD	ZAM2_17	wk0	fecal	deficient	old	OZD	ZAM2	0.59	949.5	FALSE
ZAM2_s18_OZD	ZAM2_18	wk0	fecal	deficient	old	OZD	ZAM2	0.48	452.1	FALSE
ZAM2_s19_OZD	ZAM2_19	wk0	fecal	deficient	old	OZD	ZAM2	0.32	744.7	FALSE
ZAM2_s20_OZD	ZAM2_20	wk0	fecal	deficient	old	OZD	ZAM2	0.45	968.2	FALSE
ZAM2_s21_YZA	ZAM2_21	wk0	fecal	adequate	young	YZA	ZAM2	0.6	26.5	FALSE
ZAM2_s22_YZA	ZAM2_22	wk0	fecal	adequate	young	YZA	ZAM2	0.69	243.9	FALSE
ZAM2_s23_YZA	ZAM2_23	wk0	fecal	adequate	young	YZA	ZAM2	0.55	232.6	FALSE
ZAM2_s24_YZA	ZAM2_24	wk0	fecal	adequate	young	YZA	ZAM2	0.59	126.7	FALSE
ZAM2_s25_YZA	ZAM2_25	wk0	fecal	adequate	young	YZA	ZAM2	0.66	156.2	FALSE
ZAM2_s26_YZA	ZAM2_26	wk0	fecal	adequate	young	YZA	ZAM2	0.57	115.1	FALSE
ZAM2_s27_YZA	ZAM2_27	wk0	fecal	adequate	young	YZA	ZAM2	0.74	426.9	FALSE
ZAM2_s28_YZA	ZAM2_28	wk0	fecal	adequate	young	YZA	ZAM2	0.66	192.5	FALSE
ZAM2_s29_YZA	ZAM2_29	wk0	fecal	adequate	young	YZA	ZAM2	0.73	275.9	FALSE
ZAM2_s30_YZA	ZAM2_30	wk0	fecal	adequate	young	YZA	ZAM2	0.72	384.5	FALSE
ZAM2_s31_OZA	ZAM2_31	wk0	fecal	adequate	old	OZA	ZAM2	0.6	63.7	FALSE
ZAM2_s32_OZA	ZAM2_32	wk0	fecal	adequate	old	OZA	ZAM2	0.6	596.6	FALSE
ZAM2_s33_OZA	ZAM2_33	wk0	fecal	adequate	old	OZA	ZAM2	NA	563.3	TRUE
ZAM2_s34_OZA	ZAM2_34	wk0	fecal	adequate	old	OZA	ZAM2	0.55	751.9	FALSE
ZAM2_s35_OZA	ZAM2_35	wk0	fecal	adequate	old	OZA	ZAM2	NA	NA	FALSE
ZAM2_s36_OZA	ZAM2_36	wk0	fecal	adequate	old	OZA	ZAM2	0.53	51.7	FALSE
ZAM2_s37_OZA	ZAM2_37	wk0	fecal	adequate	old	OZA	ZAM2	0.37	289.3	FALSE
ZAM2_s38_OZA	ZAM2_38	wk0	fecal	adequate	old	OZA	ZAM2	0.53	391.9	FALSE
ZAM2_s39_OZA	ZAM2_39	wk0	fecal	adequate	old	OZA	ZAM2	0.54	465.2	FALSE
ZAM2_s40_YZD	ZAM2_1	wk6	fecal	deficient	young	YZD	ZAM2	0.51	151.8	FALSE
ZAM2_s41_YZD	ZAM2_2	wk6	fecal	deficient	young	YZD	ZAM2	0.74	59.3	FALSE
ZAM2_s42_YZD	ZAM2_3	wk6	fecal	deficient	young	YZD	ZAM2	0.5	232.6	FALSE
ZAM2_s43_YZD	ZAM2_4	wk6	fecal	deficient	young	YZD	ZAM2	0.58	431	FALSE
ZAM2_s44_YZD	ZAM2_5	wk6	fecal	deficient	young	YZD	ZAM2	0.6	115.1	FALSE
ZAM2_s45_YZD	ZAM2_6	wk6	fecal	deficient	young	YZD	ZAM2	0.72	171.8	FALSE
ZAM2_s46_YZD	ZAM2_7	wk6	fecal	deficient	young	YZD	ZAM2	0.62	380.9	FALSE
ZAM2_s47_YZD	ZAM2_8	wk6	fecal	deficient	young	YZD	ZAM2	0.6	209.6	FALSE
ZAM2_s48_YZD	ZAM2_9	wk6	fecal	deficient	young	YZD	ZAM2	0.55	95.9	FALSE
ZAM2_s49_YZD	ZAM2_10	wk6	fecal	deficient	young	YZD	ZAM2	0.72	47.7	FALSE
ZAM2_s50_OZD	ZAM2_11	wk6	fecal	deficient	old	OZD	ZAM2	0.51	557.9	FALSE
ZAM2_s51_OZD	ZAM2_12	wk6	fecal	deficient	old	OZD	ZAM2	0.75	474.1	FALSE
ZAM2_s52_OZD	ZAM2_13	wk6	fecal	deficient	old	OZD	ZAM2	0.47	644.3	TRUE
ZAM2_s53_OZD	ZAM2_14	wk6	fecal	deficient	old	OZD	ZAM2	0.43	497.3	FALSE
ZAM2_s54_OZD	ZAM2_15	wk6	fecal	deficient	old	OZD	ZAM2	0.43	370.2	FALSE
ZAM2_s55_OZD	ZAM2_16	wk6	fecal	deficient	old	OZD	ZAM2	0.49	931.1	FALSE
ZAM2_s56_OZD	ZAM2_17	wk6	fecal	deficient	old	OZD	ZAM2	0.59	949.5	FALSE
ZAM2_s57_OZD	ZAM2_18	wk6	fecal	deficient	old	OZD	ZAM2	0.48	452.1	FALSE
ZAM2_s58_OZD	ZAM2_19	wk6	fecal	deficient	old	OZD	ZAM2	0.32	744.7	FALSE
ZAM2_s59_OZD	ZAM2_20	wk6	fecal	deficient	old	OZD	ZAM2	0.45	968.2	FALSE
ZAM2_s60_YZA	ZAM2_21	wk6	fecal	adequate	young	YZA	ZAM2	0.6	26.5	FALSE
ZAM2_s61_YZA	ZAM2_22	wk6	fecal	adequate	young	YZA	ZAM2	0.69	243.9	FALSE
ZAM2_s62_YZA	ZAM2_23	wk6	fecal	adequate	young	YZA	ZAM2	0.55	232.6	TRUE
ZAM2_s63_YZA	ZAM2_24	wk6	fecal	adequate	young	YZA	ZAM2	0.59	126.7	FALSE
ZAM2_s64_YZA	ZAM2_25	wk6	fecal	adequate	young	YZA	ZAM2	0.66	156.2	FALSE
ZAM2_s65_YZA	ZAM2_26	wk6	fecal	adequate	young	YZA	ZAM2	0.57	115.1	FALSE
ZAM2_s66_YZA	ZAM2_27	wk6	fecal	adequate	young	YZA	ZAM2	0.74	426.9	FALSE
ZAM2_s67_YZA	ZAM2_28	wk6	fecal	adequate	young	YZA	ZAM2	0.66	192.5	FALSE
ZAM2_s68_YZA	ZAM2_29	wk6	fecal	adequate	young	YZA	ZAM2	0.73	275.9	TRUE
ZAM2_s69_YZA	ZAM2_30	wk6	fecal	adequate	young	YZA	ZAM2	0.72	384.5	FALSE
ZAM2_s70_OZA	ZAM2_31	wk6	fecal	adequate	old	OZA	ZAM2	0.6	63.7	FALSE
ZAM2_s71_OZA	ZAM2_32	wk6	fecal	adequate	old	OZA	ZAM2	0.6	596.6	FALSE
ZAM2_s72_OZA	ZAM2_33	wk6	fecal	adequate	old	OZA	ZAM2	NA	563.3	FALSE
ZAM2_s73_OZA	ZAM2_34	wk6	fecal	adequate	old	OZA	ZAM2	0.55	751.9	FALSE
ZAM2_s74_OZA	ZAM2_35	wk6	fecal	adequate	old	OZA	ZAM2	NA	NA	FALSE
ZAM2_s75_OZA	ZAM2_36	wk6	fecal	adequate	old	OZA	ZAM2	0.53	51.7	FALSE
ZAM2_s76_OZA	ZAM2_37	wk6	fecal	adequate	old	OZA	ZAM2	0.37	289.3	FALSE
ZAM2_s77_OZA	ZAM2_38	wk6	fecal	adequate	old	OZA	ZAM2	0.53	391.9	FALSE
ZAM2_s78_OZA	ZAM2_39	wk6	fecal	adequate	old	OZA	ZAM2	0.54	465.2	FALSE

## Sheet: All_samples
mouse	diet	age	wk0_fecal	wk6_fecal	wk6_cecal	wk6_colon
ZAM1_1	adequate	young	1	39	76	114
ZAM1_2	adequate	young	2	40	77	115
ZAM1_3	adequate	young	3	41	78	116
ZAM1_4	adequate	young	4	42	79	117
ZAM1_5	adequate	young	5	43	80	118
ZAM1_6	adequate	young	6	44	81	119
ZAM1_7	adequate	young	7	45	82	120
ZAM1_8	adequate	young	8	46	83	121
ZAM1_9	adequate	young	9	47	84	122
ZAM1_10	adequate	young	10	48	85	123
ZAM1_11	adequate	old	11	NA	86	124
ZAM1_12	adequate	old	12	49	87	125
ZAM1_13	adequate	old	13	50	88	126
ZAM1_14	adequate	old	14	51	89	127
ZAM1_15	adequate	old	15	52	90	128
ZAM1_16	adequate	old	16	53	91	129
ZAM1_17	adequate	old	17	54	92	130
ZAM1_18	adequate	old	18	55	93	131
ZAM1_19	adequate	old	19	56	94	132
ZAM1_20	supplemented	young	20	57	95	133
ZAM1_21	supplemented	young	21	58	96	134
ZAM1_22	supplemented	young	22	59	97	135
ZAM1_23	supplemented	young	23	60	98	136
ZAM1_24	supplemented	young	24	61	99	137
ZAM1_25	supplemented	young	25	62	100	138
ZAM1_26	supplemented	young	26	63	101	139
ZAM1_27	supplemented	young	27	64	102	140
ZAM1_28	supplemented	young	28	65	103	141
ZAM1_29	supplemented	young	29	66	104	142
ZAM1_30	supplemented	old	30	67	105	143
ZAM1_31	supplemented	old	31	68	106	144
ZAM1_32	supplemented	old	32	69	107	145
ZAM1_33	supplemented	old	33	70	108	146
ZAM1_34	supplemented	old	34	71	109	147
ZAM1_35	supplemented	old	35	72	110	148
ZAM1_36	supplemented	old	36	73	111	149
ZAM1_37	supplemented	old	37	74	112	150
ZAM1_38	supplemented	old	38	75	113	151
ZAM1_39	adequate	old	NA	NA	NA	NA
ZAM1_40	supplemented	old	NA	NA	NA	NA
ZAM2_1	deficient	young	1	40	79	117
ZAM2_2	deficient	young	2	41	80	118
ZAM2_3	deficient	young	3	42	81	119
ZAM2_4	deficient	young	4	43	82	120
ZAM2_5	deficient	young	5	44	83	121
ZAM2_6	deficient	young	6	45	84	122
ZAM2_7	deficient	young	7	46	85	123
ZAM2_8	deficient	young	8	47	86	124
ZAM2_9	deficient	young	9	48	87	125
ZAM2_10	deficient	young	10	49	88	126
ZAM2_11	deficient	old	11	50	89	127
ZAM2_12	deficient	old	12	51	90	128
ZAM2_13	deficient	old	13	52	91	129
ZAM2_14	deficient	old	14	53	92	130
ZAM2_15	deficient	old	15	54	93	131
ZAM2_16	deficient	old	16	55	94	132
ZAM2_17	deficient	old	17	56	95	133
ZAM2_18	deficient	old	18	57	96	134
ZAM2_19	deficient	old	19	58	97	135
ZAM2_20	deficient	old	20	59	98	136
ZAM2_21	adequate	young	21	60	99	137
ZAM2_22	adequate	young	22	61	100	138
ZAM2_23	adequate	young	23	62	101	139
ZAM2_24	adequate	young	24	63	102	140
ZAM2_25	adequate	young	25	64	103	141
ZAM2_26	adequate	young	26	65	104	142
ZAM2_27	adequate	young	27	66	105	143
ZAM2_28	adequate	young	28	67	106	144
ZAM2_29	adequate	young	29	68	107	145
ZAM2_30	adequate	young	30	69	108	146
ZAM2_31	adequate	old	31	70	109	147
ZAM2_32	adequate	old	32	71	110	148
ZAM2_33	adequate	old	33	72	111	149
ZAM2_34	adequate	old	34	73	112	150
ZAM2_35	adequate	old	35	74	NA	NA
ZAM2_36	adequate	old	36	75	113	151
ZAM2_37	adequate	old	37	76	114	152
ZAM2_38	adequate	old	38	77	115	153
ZAM2_39	adequate	old	39	78	116	154
ZAM2_40	adequate	old	NA	NA	NA	NA
